# Supplementary material for: Ethyl 4-(2,4-difluoro­phen­yl)-6-methyl-2-oxo-1,2,3,4-tetra­hydro­pyrimidine-5-carboxyl­ate
Source: Acta Crystallogr Sect E Struct Rep Online. 2009 May 7;65(Pt 6):o1188–9. doi: 10.1107/S1600536809015918 (PMC2969791; doi:10.1107/S1600536809015918)
Supplement: Supplementary file 1 [file e-65-o1188-sup1.cif]

##############################################################################
###                                                                        ###
###        Electronic paper (Acta Crystallographica Section E)             ###
###                                                                        ###
##############################################################################
#                                                                            #
# This CIF contains the data in a paper accepted for publication in Acta     #
# Crystallographica Section E. It conforms to the requirements of Notes      #
# for Authors for Section E, and has been peer reviewed under the auspices   #
# of the IUCr Commission on Journals.                                        #
#                                                                            #
# Full details of the Crystallographic Information File format               #
# are given in the paper "The Crystallographic Information File (CIF):       #
# a New Standard Archive File for Crystallography" by S. R. Hall, F. H.      #
# Allen and I. D. Brown [Acta Cryst. (1991), A47, 655-685].                  #
#                                                                            #
# The current version of the core CIF dictionary is obtainable from          #
# ftp://ftp.iucr.org/pub/cif_core.dic. The current version number is 2.4.    #
#                                                                            #
# Software is freely available for graphical display of the structure(s) in  #
# this CIF.  For information consult the CIF home page http://www.iucr.org/  #
# cif/home.html                                                              #
#                                                                            #
# This file may be used for bona fide research purposes within the           #
# scientific community so long as proper attribution is given to the journal # 
# article from which it was obtained.                                        #
#                                                                            #
##############################################################################
                                             
data_global
_audit_creation_method     'form.cif (version 2.0)'
_journal_data_validation_number     ?
_journal_date_recd_electronic     2009-04-24
_journal_date_accepted     2009-04-28
_journal_name_full     'Acta Crystallographica, Section E'
_journal_year     2009
_journal_volume     65
_journal_issue      6
_journal_page_first     o1188
_journal_page_last     o1189
_journal_paper_category     QO
_journal_coeditor_code     CI2792
_publ_contact_author_name     'Prof. Fun, Hoong-Kun'
_publ_contact_author_address
;
      X-ray Crystallography Unit
      School of Physics
      Universiti Sains Malaysia
      11800 USM, Penang
      MALAYSIA
;
_publ_contact_author_email     hkfun@usm.my
_publ_contact_author_fax     '6 04 6579150'
_publ_contact_author_phone     '6 04 6533652'
_publ_section_title
;\
Ethyl
4-(2,4-difluorophenyl)-6-methyl-2-oxo-1,2,3,4-tetrahydropyrimidine-5-\
carboxylate
;
loop_
    _publ_author_name
    _publ_author_footnote
    _publ_author_address
    'Hoong-Kun Fun'
;
Thomson Reuters ResearcherID: A-3561-2009.
;
;     X-ray Crystallography Unit
      School of Physics
      Universiti Sains Malaysia
      11800 USM, Penang
      Malaysia
;
    'Chin Sing Yeap'
;
Thomson Reuters ResearcherID: A-5523-2009.
;
;
      X-ray Crystallography Unit
      School of Physics
      Universiti Sains Malaysia
      11800 USM, Penang
      Malaysia
;
    'Babu, M.' ?
;
Department of Studies in Chemistry,
Mangalore University,
Mangalagangotri,
Mangalore 574 199,
India
;
    'B. Kalluraya' ?
;
Department of Studies in Chemistry,
Mangalore University,
Mangalagangotri,
Mangalore 574 199,
India
;
data_I
_audit_creation_method     SHELXL-97
_chemical_name_systematic
;
Ethyl
4-(2,4-difluorophenyl)-6-methyl-2-oxo-1,2,3,4-tetrahydropyrimidine-5-carboxylate
;
_chemical_name_common     ?
_chemical_formula_moiety     'C14 H14 F2 N2 O3'
_chemical_formula_sum     'C14 H14 F2 N2 O3'
_chemical_formula_iupac     'C14 H14 F2 N2 O3'
_chemical_formula_weight     296.27
_chemical_melting_point     ?
_symmetry_cell_setting     Triclinic
_symmetry_space_group_name_H-M     'P -1'
_symmetry_space_group_name_Hall     '-P 1'
loop_
    _symmetry_equiv_pos_as_xyz
    'x, y, z'
    '-x, -y, -z'
_cell_length_a     7.51760(10)
_cell_length_b     8.04830(10)
_cell_length_c     11.9323(2)
_cell_angle_alpha     90.1470(10)
_cell_angle_beta     100.8390(10)
_cell_angle_gamma     108.4210(10)
_cell_volume     671.248(17)
_cell_formula_units_Z     2
_cell_measurement_reflns_used     7927
_cell_measurement_theta_min     2.67
_cell_measurement_theta_max     34.38
_cell_measurement_temperature     100.00(10)
_exptl_crystal_description     Plate
_exptl_crystal_colour     colourless
_exptl_crystal_size_max     0.43
_exptl_crystal_size_mid     0.32
_exptl_crystal_size_min     0.13
_exptl_crystal_density_diffrn     1.466
_exptl_crystal_density_meas     ?
_exptl_crystal_density_method     'not measured'
_exptl_crystal_F_000     308
_exptl_absorpt_coefficient_mu     0.122
_exptl_absorpt_correction_type     multi-scan
_exptl_absorpt_process_details     '(<i>SADABS</i>; Bruker, 2005)'
_exptl_absorpt_correction_T_min     0.9493
_exptl_absorpt_correction_T_max     0.9848
_exptl_special_details
;
The crystal was placed in the cold stream of an Oxford Cyrosystems
Cobra open-flow nitrogen cryostat (Cosier & Glazer, 1986) operating
at 100.0(1)K.
;
_diffrn_ambient_temperature     100
_diffrn_radiation_type     MoK\a
_diffrn_radiation_wavelength     0.71073
_diffrn_radiation_source     'fine-focus sealed tube'
_diffrn_radiation_monochromator     graphite
_diffrn_measurement_device_type
;
Bruker SMART APEXII CCD area-detector
;
_diffrn_measurement_method     '\f and \w'
_diffrn_detector_area_resol_mean     ?
_diffrn_reflns_number     17515
_diffrn_reflns_av_R_equivalents     0.0277
_diffrn_reflns_av_sigmaI/netI     0.0384
_diffrn_reflns_theta_min     2.67
_diffrn_reflns_theta_max     27.50
_diffrn_reflns_theta_full     27.50
_diffrn_measured_fraction_theta_max     0.997
_diffrn_measured_fraction_theta_full     0.997
_diffrn_reflns_limit_h_min     -9
_diffrn_reflns_limit_h_max     9
_diffrn_reflns_limit_k_min     -10
_diffrn_reflns_limit_k_max     10
_diffrn_reflns_limit_l_min     -15
_diffrn_reflns_limit_l_max     15
_diffrn_standards_number     0
_diffrn_standards_interval_count     .
_diffrn_standards_interval_time     .
_diffrn_standards_decay_%     ?
_refine_special_details
;
 Refinement of F^2^ against ALL reflections.  The weighted R-factor wR and
 goodness of fit S are based on F^2^, conventional R-factors R are based
 on F, with F set to zero for negative F^2^. The threshold expression of
 F^2^ > 2sigma(F^2^) is used only for calculating R-factors(gt) etc. and is
 not relevant to the choice of reflections for refinement.  R-factors based
 on F^2^ are statistically about twice as large as those based on F, and R-
 factors based on ALL data will be even larger.
;
_reflns_number_total     3075
_reflns_number_gt     2703
_reflns_threshold_expression     I>2\s(I)
_refine_ls_structure_factor_coef     Fsqd
_refine_ls_matrix_type     full
_refine_ls_R_factor_all     0.0750
_refine_ls_R_factor_gt     0.0681
_refine_ls_wR_factor_gt     0.1673
_refine_ls_wR_factor_ref     0.1729
_refine_ls_goodness_of_fit_ref     1.078
_refine_ls_restrained_S_all     1.084
_refine_ls_number_reflns     3075
_refine_ls_number_parameters     266
_refine_ls_number_restraints     45
_refine_ls_hydrogen_treatment     mixed
_refine_ls_weighting_scheme     calc
_refine_ls_weighting_details
         'calc w=1/[\s^2^(Fo^2^)+(0.0607P)^2^+0.8775P] where P=(Fo^2^+2Fc^2^)/3'
_atom_sites_solution_hydrogens     geom
_atom_sites_solution_primary     direct
_atom_sites_solution_secondary     difmap
_refine_ls_shift/su_max     0.001
_refine_ls_shift/su_max_lt     0.001
_refine_ls_shift/su_mean     0.000
_refine_diff_density_max     0.656
_refine_diff_density_min     -0.838
_refine_ls_extinction_method     none
_refine_ls_extinction_coef     ?
loop_
    _atom_type_symbol
    _atom_type_description
    _atom_type_scat_dispersion_real
    _atom_type_scat_dispersion_imag
    _atom_type_scat_source
    'C' 'C' 0.0033 0.0016
                         'International Tables Vol C Tables 4.2.6.8 and 6.1.1.4'
    'H' 'H' 0.0000 0.0000
                         'International Tables Vol C Tables 4.2.6.8 and 6.1.1.4'
    'N' 'N' 0.0061 0.0033
                         'International Tables Vol C Tables 4.2.6.8 and 6.1.1.4'
    'O' 'O' 0.0106 0.0060
                         'International Tables Vol C Tables 4.2.6.8 and 6.1.1.4'
    'F' 'F' 0.0171 0.0103
                         'International Tables Vol C Tables 4.2.6.8 and 6.1.1.4'
_computing_data_collection     'APEX2 (Bruker, 2005)'
_computing_cell_refinement     'SAINT (Bruker, 2005)'
_computing_data_reduction     'SAINT (Bruker, 2005)'
_computing_structure_solution     'SHELXTL (Sheldrick, 2008)'
_computing_structure_refinement     'SHELXTL (Sheldrick, 2008)'
_computing_molecular_graphics     'SHELXTL (Sheldrick, 2008)'
_computing_publication_material
;
SHELXTL (Sheldrick, 2008) and PLATON (Spek, 2009)
;
loop_
    _atom_site_type_symbol
    _atom_site_label
    _atom_site_fract_x
    _atom_site_fract_y
    _atom_site_fract_z
    _atom_site_U_iso_or_equiv
    _atom_site_adp_type
    _atom_site_calc_flag
    _atom_site_refinement_flags
    _atom_site_occupancy
    _atom_site_disorder_assembly
    _atom_site_disorder_group
    F F1A 0.7550(6) 0.3028(5) 0.3410(3) 0.0598(8) Uani d P 0.544(3) A 1
    F F1B 0.8268(7) 0.8571(6) 0.2813(4) 0.0598(8) Uani d P 0.456(3) A 2
    O O1 0.3876(2) 0.1588(2) 0.01956(16) 0.0352(4) Uani d . 1 A .
    O O2 1.2723(2) 0.5461(2) 0.14780(15) 0.0298(4) Uani d . 1 A .
    O O3 1.1456(2) 0.7375(2) 0.20789(18) 0.0428(5) Uani d . 1 A .
    N N1 0.5906(2) 0.4172(2) 0.10712(14) 0.0207(4) Uani d . 1 A .
    N N2 0.7014(2) 0.1862(2) 0.07956(16) 0.0234(4) Uani d . 1 A .
    F F2A 0.7967(7) 0.7696(9) 0.6102(3) 0.0959(19) Uani d PDU 0.544(3) A 1
    C C1A 0.7750(7) 0.4770(8) 0.3704(4) 0.0279(8) Uani d PDU 0.544(3) A 1
    C C2A 0.7792(9) 0.5355(13) 0.4811(5) 0.0557(19) Uani d PDU 0.544(3) A 1
    H H2AA 0.7719 0.4586 0.5394 0.067 Uiso calc PR 0.544(3) A 1
    C C3A 0.7941(12) 0.7054(15) 0.5035(6) 0.061(2) Uani d PDU 0.544(3) A 1
    C C4A 0.8048(8) 0.8278(10) 0.4216(5) 0.0520(16) Uani d PDU 0.544(3) A 1
    H H4AA 0.8131 0.9433 0.4381 0.062 Uiso calc PR 0.544(3) A 1
    C C5A 0.8022(7) 0.7640(8) 0.3129(5) 0.0332(10) Uani d PDU 0.544(3) A 1
    H H5AA 0.8107 0.8423 0.2554 0.040 Uiso calc PR 0.544(3) A 1
    C C6A 0.788(3) 0.5949(12) 0.2835(7) 0.0180(17) Uani d PDU 0.544(3) A 1
    F F2B 0.7660(6) 0.6163(6) 0.6323(2) 0.0479(11) Uani d PDU 0.456(3) A 2
    C C1B 0.8051(8) 0.7153(9) 0.3476(5) 0.0279(8) Uani d PDU 0.456(3) A 2
    C C2B 0.8046(11) 0.7414(8) 0.4604(6) 0.0255(14) Uani d PDU 0.456(3) A 2
    H H2BA 0.8265 0.8519 0.4945 0.031 Uiso calc PR 0.456(3) A 2
    C C3B 0.7694(10) 0.5921(9) 0.5204(5) 0.0275(13) Uani d PDU 0.456(3) A 2
    C C4B 0.7384(11) 0.4271(8) 0.4734(5) 0.0345(14) Uani d PDU 0.456(3) A 2
    H H4BA 0.7125 0.3326 0.5193 0.041 Uiso calc PR 0.456(3) A 2
    C C5B 0.7443(9) 0.3954(11) 0.3573(5) 0.0332(10) Uani d PDU 0.456(3) A 2
    H H5BA 0.7301 0.2853 0.3256 0.040 Uiso calc PR 0.456(3) A 2
    C C6B 0.774(3) 0.5502(15) 0.2934(11) 0.025(3) Uani d PDU 0.456(3) A 2
    C C7 0.7793(3) 0.5371(3) 0.16198(16) 0.0182(4) Uani d . 1 . .
    H H7A 0.7995 0.6433 0.1195 0.022 Uiso calc PR 0.580(8) A 1
    H H7B 0.7985 0.6385 0.1178 0.022 Uiso d PR 0.420(8) A 2
    C C8 0.5505(3) 0.2516(3) 0.06653(18) 0.0234(4) Uani d . 1 . .
    C C9 0.8906(3) 0.2904(3) 0.11002(16) 0.0197(4) Uani d . 1 . .
    C C10 0.9344(3) 0.4608(3) 0.14452(15) 0.0179(4) Uani d . 1 A .
    C C11 1.1330(3) 0.5786(3) 0.16561(16) 0.0198(4) Uani d . 1 . .
    C C12 1.3361(4) 0.8646(4) 0.2385(3) 0.0541(9) Uani d . 1 . .
    H H12A 1.3717 0.9251 0.1718 0.065 Uiso calc PR 0.580(8) A 1
    H H12B 1.4283 0.8057 0.2670 0.065 Uiso calc PR 0.580(8) A 1
    H H12C 1.4223 0.8259 0.2019 0.065 Uiso d PR 0.420(8) A 2
    H H12D 1.3332 0.9763 0.2093 0.065 Uiso d PR 0.420(8) A 2
    C C13A 1.3350(6) 0.9926(6) 0.3285(4) 0.0367(13) Uani d P 0.580(8) A 1
    H H13A 1.4629 1.0700 0.3559 0.055 Uiso calc PR 0.580(8) A 1
    H H13B 1.2866 0.9305 0.3908 0.055 Uiso calc PR 0.580(8) A 1
    H H13C 1.2546 1.0599 0.2970 0.055 Uiso calc PR 0.580(8) A 1
    C C13B 1.4024(9) 0.8870(8) 0.3480(5) 0.0355(17) Uani d P 0.420(8) A 2
    H H13D 1.4307 0.7841 0.3750 0.053 Uiso calc PR 0.420(8) A 2
    H H13E 1.3085 0.9070 0.3861 0.053 Uiso calc PR 0.420(8) A 2
    H H13F 1.5170 0.9866 0.3640 0.053 Uiso calc PR 0.420(8) A 2
    C C14 1.0280(3) 0.1943(3) 0.09888(19) 0.0242(4) Uani d . 1 A .
    H H14A 1.1389 0.2365 0.1591 0.036 Uiso calc R 1 . .
    H H14B 1.0657 0.2138 0.0262 0.036 Uiso calc R 1 . .
    H H14C 0.9676 0.0710 0.1042 0.036 Uiso calc R 1 . .
    H H1N1 0.493(4) 0.458(4) 0.105(2) 0.034(7) Uiso d . 1 . .
    H H1N2 0.674(4) 0.081(4) 0.052(2) 0.035(7) Uiso d . 1 . .
loop_
    _atom_site_aniso_label
    _atom_site_aniso_U_11
    _atom_site_aniso_U_22
    _atom_site_aniso_U_33
    _atom_site_aniso_U_12
    _atom_site_aniso_U_13
    _atom_site_aniso_U_23
    F1A 0.078(2) 0.0668(19) 0.0584(16) 0.0393(16) 0.0423(15) 0.0248(14)
    F1B 0.078(2) 0.0668(19) 0.0584(16) 0.0393(16) 0.0423(15) 0.0248(14)
    O1 0.0139(7) 0.0315(8) 0.0586(11) 0.0057(6) 0.0059(7) -0.0174(8)
    O2 0.0166(7) 0.0307(8) 0.0447(9) 0.0085(6) 0.0107(6) 0.0018(7)
    O3 0.0160(8) 0.0346(9) 0.0721(13) -0.0006(7) 0.0104(8) -0.0262(9)
    N1 0.0141(8) 0.0243(9) 0.0253(8) 0.0088(7) 0.0032(6) -0.0036(7)
    N2 0.0160(8) 0.0206(8) 0.0350(10) 0.0063(7) 0.0081(7) -0.0045(7)
    F2A 0.081(3) 0.165(5) 0.0359(19) 0.034(3) 0.0086(18) -0.043(3)
    C1A 0.0253(17) 0.047(2) 0.0141(15) 0.0144(16) 0.0068(12) 0.0079(16)
    C2A 0.039(3) 0.102(6) 0.023(3) 0.018(4) 0.008(2) 0.002(4)
    C3A 0.039(3) 0.112(7) 0.026(4) 0.018(5) 0.003(3) -0.023(4)
    C4A 0.030(3) 0.071(4) 0.049(3) 0.012(3) 0.002(2) -0.039(3)
    C5A 0.0261(18) 0.051(3) 0.0162(16) 0.0024(17) 0.0063(13) -0.0106(19)
    C6A 0.010(3) 0.031(5) 0.012(2) 0.004(4) 0.0039(16) -0.003(2)
    F2B 0.079(3) 0.073(3) 0.0113(13) 0.051(2) 0.0125(14) 0.0029(15)
    C1B 0.0253(17) 0.047(2) 0.0141(15) 0.0144(16) 0.0068(12) 0.0079(16)
    C2B 0.040(3) 0.017(2) 0.025(3) 0.019(2) 0.002(3) -0.002(2)
    C3B 0.041(3) 0.036(3) 0.015(3) 0.023(3) 0.008(2) 0.005(2)
    C4B 0.058(4) 0.028(3) 0.028(3) 0.023(3) 0.016(3) 0.011(2)
    C5B 0.0261(18) 0.051(3) 0.0162(16) 0.0024(17) 0.0063(13) -0.0106(19)
    C6B 0.016(4) 0.025(5) 0.036(5) 0.008(5) 0.005(3) -0.005(3)
    C7 0.0150(9) 0.0218(9) 0.0189(9) 0.0073(7) 0.0039(7) -0.0009(7)
    C8 0.0159(9) 0.0252(10) 0.0304(10) 0.0067(8) 0.0080(8) -0.0038(8)
    C9 0.0156(9) 0.0262(10) 0.0196(9) 0.0084(8) 0.0062(7) 0.0020(7)
    C10 0.0144(9) 0.0250(10) 0.0159(8) 0.0081(7) 0.0043(7) 0.0012(7)
    C11 0.0173(9) 0.0269(10) 0.0162(8) 0.0082(8) 0.0041(7) 0.0013(7)
    C12 0.0205(12) 0.0508(17) 0.078(2) -0.0088(11) 0.0148(13) -0.0355(15)
    C13A 0.033(2) 0.028(2) 0.042(2) 0.0054(17) -0.0014(18) -0.0057(17)
    C13B 0.032(3) 0.035(3) 0.034(3) 0.007(2) -0.001(2) -0.006(2)
    C14 0.0198(10) 0.0261(10) 0.0308(11) 0.0112(8) 0.0085(8) 0.0002(8)
_geom_special_details
;
 All esds (except the esd in the dihedral angle between two l.s. planes)
 are estimated using the full covariance matrix.  The cell esds are taken
 into account individually in the estimation of esds in distances, angles
 and torsion angles; correlations between esds in cell parameters are only
 used when they are defined by crystal symmetry.  An approximate (isotropic)
 treatment of cell esds is used for estimating esds involving l.s. planes.
;
loop_
    _geom_bond_atom_site_label_1
    _geom_bond_atom_site_label_2
    _geom_bond_site_symmetry_2
    _geom_bond_distance
    _geom_bond_publ_flag
    F1A C1A . 1.398(6) ?
    F1B C1B . 1.375(7) ?
    O1 C8 . 1.238(3) ?
    O2 C11 . 1.211(2) ?
    O3 C11 . 1.342(3) ?
    O3 C12 . 1.451(3) ?
    N1 C8 . 1.337(3) ?
    N1 C7 . 1.468(2) ?
    N1 H1N1 . 0.89(3) ?
    N2 C8 . 1.379(3) ?
    N2 C9 . 1.382(3) ?
    N2 H1N2 . 0.86(3) ?
    F2A C3A . 1.367(7) ?
    C1A C2A . 1.392(8) ?
    C1A C6A . 1.404(9) ?
    C2A C3A . 1.358(11) ?
    C2A H2AA . 0.93 ?
    C3A C4A . 1.384(11) ?
    C4A C5A . 1.388(7) ?
    C4A H4AA . 0.93 ?
    C5A C6A . 1.371(11) ?
    C5A H5AA . 0.93 ?
    C6A C7 . 1.505(8) ?
    F2B C3B . 1.355(6) ?
    C1B C2B . 1.362(8) ?
    C1B C6B . 1.409(12) ?
    C2B C3B . 1.378(7) ?
    C2B H2BA . 0.93 ?
    C3B C4B . 1.373(8) ?
    C4B C5B . 1.418(8) ?
    C4B H4BA . 0.93 ?
    C5B C6B . 1.441(12) ?
    C5B H5BA . 0.93 ?
    C6B C7 . 1.579(12) ?
    C7 C10 . 1.524(3) ?
    C7 H7A . 0.98 ?
    C7 H7B . 0.96 ?
    C9 C10 . 1.349(3) ?
    C9 C14 . 1.496(3) ?
    C10 C11 . 1.467(3) ?
    C12 C13B . 1.299(7) ?
    C12 C13A . 1.490(5) ?
    C12 H12A . 0.97 ?
    C12 H12B . 0.97 ?
    C12 H12C . 0.97 ?
    C12 H12D . 0.97 ?
    C13A H12D . 1.4259 ?
    C13A H13A . 0.96 ?
    C13A H13B . 0.96 ?
    C13A H13C . 0.96 ?
    C13B H13D . 0.96 ?
    C13B H13E . 0.96 ?
    C13B H13F . 0.96 ?
    C14 H14A . 0.96 ?
    C14 H14B . 0.96 ?
    C14 H14C . 0.96 ?
loop_
    _geom_angle_atom_site_label_1
    _geom_angle_atom_site_label_2
    _geom_angle_atom_site_label_3
    _geom_angle_site_symmetry_1
    _geom_angle_site_symmetry_3
    _geom_angle
    _geom_angle_publ_flag
    C11 O3 C12 . . 116.68(18) ?
    C8 N1 C7 . . 126.65(17) ?
    C8 N1 H1N1 . . 117.3(18) ?
    C7 N1 H1N1 . . 115.9(18) ?
    C8 N2 C9 . . 123.28(18) ?
    C8 N2 H1N2 . . 115(2) ?
    C9 N2 H1N2 . . 120(2) ?
    C2A C1A F1A . . 122.6(6) ?
    C2A C1A C6A . . 119.6(7) ?
    F1A C1A C6A . . 117.9(5) ?
    C3A C2A C1A . . 119.6(6) ?
    C3A C2A H2AA . . 120.2 ?
    C1A C2A H2AA . . 120.2 ?
    C2A C3A F2A . . 122.2(8) ?
    C2A C3A C4A . . 123.8(6) ?
    F2A C3A C4A . . 114.0(8) ?
    C3A C4A C5A . . 114.5(6) ?
    C3A C4A H4AA . . 122.7 ?
    C5A C4A H4AA . . 122.7 ?
    C6A C5A C4A . . 125.2(7) ?
    C6A C5A H5AA . . 117.4 ?
    C4A C5A H5AA . . 117.4 ?
    C5A C6A C1A . . 117.2(6) ?
    C5A C6A C7 . . 121.1(7) ?
    C1A C6A C7 . . 121.6(7) ?
    C2B C1B F1B . . 118.1(6) ?
    C2B C1B C6B . . 124.0(7) ?
    F1B C1B C6B . . 117.9(6) ?
    C1B C2B C3B . . 115.2(5) ?
    C1B C2B H2BA . . 122.4 ?
    C3B C2B H2BA . . 122.4 ?
    F2B C3B C4B . . 120.2(5) ?
    F2B C3B C2B . . 115.7(6) ?
    C4B C3B C2B . . 124.1(5) ?
    C3B C4B C5B . . 122.4(6) ?
    C3B C4B H4BA . . 118.8 ?
    C5B C4B H4BA . . 118.8 ?
    C4B C5B C6B . . 113.6(8) ?
    C4B C5B H5BA . . 123.2 ?
    C6B C5B H5BA . . 123.2 ?
    C1B C6B C5B . . 120.6(9) ?
    C1B C6B C7 . . 119.2(7) ?
    C5B C6B C7 . . 120.1(8) ?
    N1 C7 C6A . . 113.1(6) ?
    N1 C7 C10 . . 109.82(15) ?
    C6A C7 C10 . . 115.3(7) ?
    N1 C7 C6B . . 105.6(8) ?
    C10 C7 C6B . . 110.0(8) ?
    N1 C7 H7A . . 105.9 ?
    C6A C7 H7A . . 105.9 ?
    C10 C7 H7A . . 105.9 ?
    C6B C7 H7A . . 119.3 ?
    N1 C7 H7B . . 104.8 ?
    C6A C7 H7B . . 108.1 ?
    C10 C7 H7B . . 104.8 ?
    C6B C7 H7B . . 121.4 ?
    O1 C8 N1 . . 123.06(19) ?
    O1 C8 N2 . . 120.41(19) ?
    N1 C8 N2 . . 116.53(18) ?
    C10 C9 N2 . . 119.93(18) ?
    C10 C9 C14 . . 126.95(18) ?
    N2 C9 C14 . . 113.12(17) ?
    C9 C10 C11 . . 120.89(17) ?
    C9 C10 C7 . . 121.08(17) ?
    C11 C10 C7 . . 118.04(17) ?
    O2 C11 O3 . . 121.61(18) ?
    O2 C11 C10 . . 127.53(19) ?
    O3 C11 C10 . . 110.85(16) ?
    C13B C12 O3 . . 113.2(4) ?
    C13B C12 C13A . . 46.9(3) ?
    O3 C12 C13A . . 108.3(3) ?
    C13B C12 H12A . . 135.7 ?
    O3 C12 H12A . . 110.0 ?
    C13A C12 H12A . . 110.0 ?
    C13B C12 H12B . . 64.7 ?
    O3 C12 H12B . . 110.0 ?
    C13A C12 H12B . . 110.0 ?
    H12A C12 H12B . . 108.4 ?
    C13B C12 H12C . . 108.9 ?
    O3 C12 H12C . . 108.9 ?
    C13A C12 H12C . . 141.9 ?
    H12A C12 H12C . . 63.9 ?
    H12B C12 H12C . . 48.0 ?
    C13B C12 H12D . . 109.0 ?
    O3 C12 H12D . . 109.0 ?
    C13A C12 H12D . . 67.0 ?
    H12A C12 H12D . . 46.1 ?
    H12B C12 H12D . . 139.4 ?
    H12C C12 H12D . . 107.8 ?
    C12 C13A H13A . . 109.5 ?
    H12D C13A H13A . . 100.8 ?
    C12 C13A H13B . . 109.5 ?
    H12D C13A H13B . . 143.5 ?
    C12 C13A H13C . . 109.5 ?
    H12D C13A H13C . . 77.8 ?
    C12 C13B H13D . . 109.5 ?
    C12 C13B H13E . . 109.5 ?
    H13D C13B H13E . . 109.5 ?
    C12 C13B H13F . . 109.5 ?
    H13D C13B H13F . . 109.5 ?
    H13E C13B H13F . . 109.5 ?
    C9 C14 H14A . . 109.5 ?
    C9 C14 H14B . . 109.5 ?
    H14A C14 H14B . . 109.5 ?
    C9 C14 H14C . . 109.5 ?
    H14A C14 H14C . . 109.5 ?
    H14B C14 H14C . . 109.5 ?
loop_
    _geom_torsion_atom_site_label_1
    _geom_torsion_atom_site_label_2
    _geom_torsion_atom_site_label_3
    _geom_torsion_atom_site_label_4
    _geom_torsion_site_symmetry_1
    _geom_torsion_site_symmetry_2
    _geom_torsion_site_symmetry_3
    _geom_torsion_site_symmetry_4
    _geom_torsion
    _geom_torsion_publ_flag
    F1A C1A C2A C3A . . . . -178.4(6) ?
    C6A C1A C2A C3A . . . . 0.7(12) ?
    C1A C2A C3A F2A . . . . 179.2(6) ?
    C1A C2A C3A C4A . . . . 0.3(12) ?
    C2A C3A C4A C5A . . . . -1.0(11) ?
    F2A C3A C4A C5A . . . . -180.0(5) ?
    C3A C4A C5A C6A . . . . 0.8(12) ?
    C4A C5A C6A C1A . . . . 0.1(18) ?
    C4A C5A C6A C7 . . . . 177.7(8) ?
    C2A C1A C6A C5A . . . . -0.9(17) ?
    F1A C1A C6A C5A . . . . 178.2(9) ?
    C2A C1A C6A C7 . . . . -178.4(9) ?
    F1A C1A C6A C7 . . . . 0.6(17) ?
    F1B C1B C2B C3B . . . . 175.8(6) ?
    C6B C1B C2B C3B . . . . -0.7(16) ?
    C1B C2B C3B F2B . . . . -179.1(5) ?
    C1B C2B C3B C4B . . . . 0.7(12) ?
    F2B C3B C4B C5B . . . . -178.7(6) ?
    C2B C3B C4B C5B . . . . 1.5(12) ?
    C3B C4B C5B C6B . . . . -3.4(14) ?
    C2B C1B C6B C5B . . . . -1(3) ?
    F1B C1B C6B C5B . . . . -178.0(13) ?
    C2B C1B C6B C7 . . . . -179.8(10) ?
    F1B C1B C6B C7 . . . . 4(2) ?
    C4B C5B C6B C1B . . . . 3(2) ?
    C4B C5B C6B C7 . . . . -178.4(12) ?
    C8 N1 C7 C6A . . . . -118.4(5) ?
    C8 N1 C7 C10 . . . . 12.0(3) ?
    C8 N1 C7 C6B . . . . -106.5(7) ?
    C5A C6A C7 N1 . . . . -109.7(12) ?
    C1A C6A C7 N1 . . . . 67.8(15) ?
    C5A C6A C7 C10 . . . . 122.8(12) ?
    C1A C6A C7 C10 . . . . -59.7(14) ?
    C5A C6A C7 C6B . . . . -168(8) ?
    C1A C6A C7 C6B . . . . 10(5) ?
    C1B C6B C7 N1 . . . . -120.8(15) ?
    C5B C6B C7 N1 . . . . 60.9(18) ?
    C1B C6B C7 C6A . . . . 5(5) ?
    C5B C6B C7 C6A . . . . -173(8) ?
    C1B C6B C7 C10 . . . . 120.7(15) ?
    C5B C6B C7 C10 . . . . -57.6(18) ?
    C7 N1 C8 O1 . . . . -178.9(2) ?
    C7 N1 C8 N2 . . . . 1.3(3) ?
    C9 N2 C8 O1 . . . . 166.8(2) ?
    C9 N2 C8 N1 . . . . -13.3(3) ?
    C8 N2 C9 C10 . . . . 9.5(3) ?
    C8 N2 C9 C14 . . . . -169.96(19) ?
    N2 C9 C10 C11 . . . . -173.48(17) ?
    C14 C9 C10 C11 . . . . 6.0(3) ?
    N2 C9 C10 C7 . . . . 6.1(3) ?
    C14 C9 C10 C7 . . . . -174.45(18) ?
    N1 C7 C10 C9 . . . . -15.5(2) ?
    C6A C7 C10 C9 . . . . 113.7(5) ?
    C6B C7 C10 C9 . . . . 100.3(6) ?
    N1 C7 C10 C11 . . . . 164.14(16) ?
    C6A C7 C10 C11 . . . . -66.7(5) ?
    C6B C7 C10 C11 . . . . -80.1(6) ?
    C12 O3 C11 O2 . . . . -4.1(3) ?
    C12 O3 C11 C10 . . . . 176.8(2) ?
    C9 C10 C11 O2 . . . . 6.0(3) ?
    C7 C10 C11 O2 . . . . -173.63(19) ?
    C9 C10 C11 O3 . . . . -174.99(18) ?
    C7 C10 C11 O3 . . . . 5.4(2) ?
    C11 O3 C12 C13B . . . . -104.0(4) ?
    C11 O3 C12 C13A . . . . -154.2(3) ?
loop_
    _geom_hbond_atom_site_label_D
    _geom_hbond_atom_site_label_H
    _geom_hbond_atom_site_label_A
    _geom_hbond_site_symmetry_A
    _geom_hbond_distance_DH
    _geom_hbond_distance_HA
    _geom_hbond_distance_DA
    _geom_hbond_angle_DHA
    _geom_hbond_publ_flag
    N1 H1N1 O2 1_455 0.89(3) 2.14(3) 3.007(2) 165(2) y
    N2 H1N2 O1 2_655 0.86(3) 1.99(3) 2.840(2) 177(3) y
