# Supplementary material for: Ethyl 4-(2,4-difluoro­phen­yl)-6-methyl-2-oxo-1,2,3,4-tetra­hydro­pyrimidine-5-carboxyl­ate
Source: Acta Crystallogr Sect E Struct Rep Online. 2009 May 7;65(Pt 6):o1188–9. doi: 10.1107/S1600536809015918 (PMC2969791; doi:10.1107/S1600536809015918)
Supplement: Supplementary file 2 [file e-65-o1188-Isup2.hkl]

# 
# h,k,l, Fc-squared, Fo-squared, sigma(Fo-squared) and status flag 
# 
data_I
_shelx_title ' bb1_0m in P-1 (100K)' 
_shelx_refln_list_code          4 
_shelx_F_calc_maximum      120.53 
_exptl_crystal_F_000       308.00 
_reflns_d_resolution_high  0.7697 
 
loop_ 
 _symmetry_equiv_pos_as_xyz 
 'x, y, z' 
 '-x, -y, -z' 
 
_cell_length_a     7.5176 
_cell_length_b     8.0483 
_cell_length_c    11.9323 
_cell_angle_alpha  90.147 
_cell_angle_beta  100.839 
_cell_angle_gamma 108.421 
 
_shelx_F_squared_multiplier     1.000 
 
loop_ 
 _refln_index_h 
 _refln_index_k 
 _refln_index_l 
 _refln_F_squared_calc 
 _refln_F_squared_meas 
 _refln_F_squared_sigma 
 _refln_observed_status 
   1   0   0      209.44      165.28      6.35 o 
   2   0   0     6215.69     5795.46    210.13 o 
   3   0   0      420.21      362.79     12.12 o 
   4   0   0       45.40       52.80      2.10 o 
   5   0   0      247.55      277.88     10.78 o 
   6   0   0       69.56       74.59      4.81 o 
   7   0   0        0.67        1.96      0.91 o 
   8   0   0        0.02        0.37      0.82 o 
   9   0   0        7.39       11.96      1.73 o 
  -9   1   0       18.55       14.19      2.21 o 
  -8   1   0       41.07       40.17      4.10 o 
  -7   1   0       35.23       35.18      3.53 o 
  -6   1   0     2305.75     2270.85     92.37 o 
  -5   1   0        0.36        1.01      0.32 o 
  -4   1   0     1948.58     2031.51     77.24 o 
  -3   1   0       39.47       40.70      1.65 o 
  -2   1   0     3443.43     3477.51    170.75 o 
  -1   1   0      812.56      870.98     30.49 o 
   0   1   0     3068.56     2933.17     78.84 o 
   1   1   0      318.86      303.71      8.77 o 
   2   1   0      167.33      210.88      5.83 o 
   3   1   0     1317.52     1470.19     45.60 o 
   4   1   0        2.73        3.08      0.26 o 
   5   1   0       26.14       27.23      1.33 o 
   6   1   0       84.09       66.56      4.43 o 
   7   1   0        0.44       -0.39      0.58 o 
   8   1   0        0.03       -0.15      0.71 o 
  -9   2   0        8.01        6.86      1.45 o 
  -8   2   0      193.81      166.96     14.33 o 
  -7   2   0      237.31      225.76     19.08 o 
  -6   2   0      205.46      203.50      7.60 o 
  -5   2   0       13.88       10.91      0.72 o 
  -4   2   0       80.36      111.15      3.94 o 
  -3   2   0     2019.57     2102.78     78.50 o 
  -2   2   0       15.33        2.65      0.23 o 
  -1   2   0        0.01       -0.13      0.09 o 
   0   2   0      372.35      326.34      8.36 o 
   1   2   0      447.10      375.23      9.25 o 
   2   2   0      263.10      265.27      6.07 o 
   3   2   0       27.39       41.11      1.16 o 
   4   2   0      203.87      230.06      6.13 o 
   5   2   0       10.91       14.02      0.81 o 
   6   2   0       62.13       60.52      2.89 o 
   7   2   0        1.03        2.70      1.10 o 
   8   2   0       44.37       44.03      3.72 o 
  -9   3   0       56.09       61.05      5.61 o 
  -8   3   0       49.67       41.00      3.85 o 
  -7   3   0        3.38        3.47      0.76 o 
  -6   3   0       11.35       12.98      1.17 o 
  -5   3   0       76.59       65.56      2.07 o 
  -4   3   0      202.00      215.13      6.39 o 
  -3   3   0      382.30      471.29     14.80 o 
  -2   3   0      271.02      247.43      6.51 o 
  -1   3   0        9.05        3.36      0.21 o 
   0   3   0     1680.45     1668.85     39.02 o 
   1   3   0       78.31       70.97      1.64 o 
   2   3   0        7.35        9.35      0.34 o 
   3   3   0       58.85       60.33      1.51 o 
   4   3   0       14.22       17.05      0.71 o 
   5   3   0       10.50       15.72      0.99 o 
   6   3   0       33.33       27.08      2.04 o 
   7   3   0        1.83        2.11      0.77 o 
  -9   4   0        0.22        0.80      0.71 o 
  -8   4   0       13.84       21.22      2.22 o 
  -7   4   0        0.01        0.53      0.43 o 
  -6   4   0      169.95      157.30      6.99 o 
  -5   4   0       17.16       21.28      1.00 o 
  -4   4   0      352.81      374.80     11.52 o 
  -3   4   0      210.66      224.86      5.95 o 
  -2   4   0      163.84      190.56      4.39 o 
  -1   4   0      131.48      178.73      3.84 o 
   0   4   0      133.01      151.33      3.08 o 
   1   4   0      171.87      173.79      3.79 o 
   2   4   0       42.60       45.17      1.10 o 
   3   4   0       85.79       84.65      2.19 o 
   4   4   0        9.65       12.03      0.80 o 
   5   4   0       16.22       16.90      1.12 o 
   6   4   0       81.26       84.55      3.99 o 
   7   4   0        0.00        1.09      0.79 o 
  -9   5   0       40.97       51.26      4.71 o 
  -8   5   0       99.13      104.82      9.07 o 
  -7   5   0      101.11       89.99      7.81 o 
  -6   5   0       72.38       69.87      3.12 o 
  -5   5   0        7.34        6.51      0.58 o 
  -4   5   0        9.94        9.70      0.89 o 
  -3   5   0       74.44       76.44      2.00 o 
  -2   5   0        0.19        1.51      0.28 o 
  -1   5   0      290.82      315.40      6.92 o 
   0   5   0       77.80       72.32      1.66 o 
   1   5   0       24.42       26.64      0.74 o 
   2   5   0        0.24        0.18      0.21 o 
   3   5   0      335.81      346.77     10.26 o 
   4   5   0        3.11        6.38      0.73 o 
   5   5   0       10.67        7.45      0.90 o 
   6   5   0       20.79       23.27      1.66 o 
  -9   6   0        0.78        0.22      0.69 o 
  -8   6   0        4.97        8.24      1.34 o 
  -7   6   0       77.70       63.65      5.77 o 
  -6   6   0        2.48        1.51      0.49 o 
  -5   6   0       20.31       20.02      1.37 o 
  -4   6   0       88.92       88.47      3.45 o 
  -3   6   0      394.64      396.26     11.52 o 
  -2   6   0       44.54       38.03      1.17 o 
  -1   6   0       31.17       31.34      0.92 o 
   0   6   0       63.26       62.03      1.58 o 
   1   6   0       54.59       39.06      1.27 o 
   2   6   0       17.78       18.24      0.90 o 
   3   6   0       30.23       24.74      1.19 o 
   4   6   0       16.86       19.25      1.55 o 
   5   6   0        3.71        5.42      0.85 o 
  -8   7   0       27.15       29.98      3.15 o 
  -7   7   0        2.00        2.15      0.94 o 
  -6   7   0        3.51        5.42      1.88 o 
  -5   7   0        4.11        5.25      0.99 o 
  -4   7   0      356.07      348.95     14.60 o 
  -3   7   0       44.10       39.50      1.74 o 
  -2   7   0       84.89       78.02      2.91 o 
  -1   7   0       15.24        8.37      0.70 o 
   0   7   0      297.12      289.68      9.35 o 
   1   7   0        0.65        1.29      0.44 o 
   2   7   0        6.50        4.86      0.80 o 
   3   7   0       67.32       76.16      3.64 o 
   4   7   0        0.42        0.26      1.61 o 
  -8   8   0        5.36        7.24      1.59 o 
  -7   8   0        1.83        0.69      0.94 o 
  -6   8   0      100.14       96.07      6.29 o 
  -5   8   0       35.23       33.05      2.70 o 
  -4   8   0       11.55       14.37      1.23 o 
  -3   8   0       72.01       53.53      2.63 o 
  -2   8   0        0.64        0.96      0.38 o 
  -1   8   0       20.83       21.12      1.21 o 
   0   8   0       20.43       17.76      1.83 o 
   1   8   0        3.67        3.20      0.63 o 
   2   8   0       13.34       13.90      1.24 o 
   3   8   0        3.58        2.28      0.65 o 
  -7   9   0       40.93       63.88      6.28 o 
  -6   9   0        7.55        8.17      2.95 o 
  -5   9   0       31.13       20.52      2.20 o 
  -4   9   0        0.01       -0.71      0.63 o 
  -3   9   0        0.07        0.07      0.49 o 
  -2   9   0        0.47        2.09      0.68 o 
  -1   9   0       14.61       19.96      1.57 o 
   0   9   0        0.51        0.15      0.61 o 
   1   9   0        9.00       14.03      1.32 o 
  -5  10   0        1.69        4.78      1.74 o 
  -4  10   0       13.93       12.57      1.89 o 
  -3  10   0        5.26       11.76      1.07 o 
  -2  10   0       10.87       20.91      1.57 o 
  -1  10   0        0.03       -0.16      0.63 o 
   1 -10   1        8.76        4.80      0.99 o 
   2 -10   1        0.00        0.98      0.59 o 
   3 -10   1       13.96       19.22      2.76 o 
   4 -10   1       15.79       27.24      2.76 o 
   5 -10   1        1.39        3.34      1.11 o 
  -2  -9   1        1.65        4.81      0.91 o 
  -1  -9   1        3.00        2.01      0.76 o 
   0  -9   1       33.97       45.17      2.85 o 
   1  -9   1        8.02        4.08      0.87 o 
   2  -9   1        3.27        6.89      0.86 o 
   3  -9   1        9.99        6.14      0.88 o 
   4  -9   1        0.19       -0.24      0.65 o 
   5  -9   1       11.97       20.98      5.21 o 
   6  -9   1        3.30        5.18      1.57 o 
   7  -9   1       60.94       52.23      5.34 o 
  -3  -8   1        2.93        2.00      0.64 o 
  -2  -8   1        2.98        2.33      0.65 o 
  -1  -8   1        0.31        1.58      0.54 o 
   0  -8   1       35.59       39.46      2.01 o 
   1  -8   1      154.62      132.11      4.78 o 
   2  -8   1       12.86        9.95      0.78 o 
   3  -8   1        3.47        6.12      0.91 o 
   4  -8   1       54.69       54.11      3.05 o 
   5  -8   1        5.60        6.69      1.39 o 
   6  -8   1       51.84       53.18      5.31 o 
   7  -8   1        3.37        3.51      1.29 o 
   8  -8   1       44.49       48.99      4.93 o 
  -4  -7   1        0.40        0.06      0.67 o 
  -3  -7   1       25.79       29.03      1.59 o 
  -2  -7   1       16.15       13.68      0.95 o 
  -1  -7   1        5.63        4.92      0.55 o 
   0  -7   1       26.80       31.00      1.38 o 
   1  -7   1       27.51       32.10      1.48 o 
   2  -7   1       80.91       83.70      3.09 o 
   3  -7   1        3.98        2.09      0.43 o 
   4  -7   1      782.30      793.42     32.71 o 
   5  -7   1       23.27       31.35      2.53 o 
   6  -7   1       96.82      103.96      9.31 o 
   7  -7   1        0.97        1.40      0.93 o 
   8  -7   1        2.43        5.24      1.30 o 
  -5  -6   1       16.77       20.37      1.59 o 
  -4  -6   1        3.41        3.21      0.73 o 
  -3  -6   1        6.99        5.18      0.53 o 
  -2  -6   1      610.73      639.28     20.11 o 
  -1  -6   1        6.85        7.05      0.69 o 
   0  -6   1      143.86      170.98      4.03 o 
   1  -6   1       15.42       15.31      0.58 o 
   2  -6   1        0.94        0.23      0.20 o 
   3  -6   1       96.51      110.06      3.02 o 
   4  -6   1      188.05      189.27      6.44 o 
   5  -6   1        3.25        3.50      0.52 o 
   6  -6   1       17.83       26.78      2.11 o 
   7  -6   1        0.27        1.17      0.63 o 
   8  -6   1       40.07       33.85      3.41 o 
   9  -6   1        1.01        2.76      1.02 o 
  -6  -5   1        0.34        2.81      1.05 o 
  -5  -5   1       16.04       20.16      1.61 o 
  -4  -5   1       18.84       30.57      1.51 o 
  -3  -5   1      338.93      311.50      8.78 o 
  -2  -5   1      310.32      338.08      7.83 o 
  -1  -5   1       16.13       17.90      0.57 o 
   0  -5   1        0.55        0.72      0.18 o 
   1  -5   1      501.63      541.76     12.25 o 
   2  -5   1      120.76       94.08      2.34 o 
   3  -5   1        2.16        0.58      0.17 o 
   4  -5   1        9.64        7.32      0.53 o 
   5  -5   1        0.22        0.84      0.34 o 
   6  -5   1        2.62        5.66      1.04 o 
   7  -5   1       20.43       22.40      3.32 o 
   8  -5   1       39.46       31.93      3.18 o 
   9  -5   1       60.03       71.14      6.47 o 
  -7  -4   1        2.06        2.04      0.86 o 
  -6  -4   1        1.49        1.75      0.54 o 
  -5  -4   1      101.24       87.40      3.33 o 
  -4  -4   1       13.56       15.78      0.87 o 
  -3  -4   1       19.18       25.42      0.79 o 
  -2  -4   1       11.79        8.17      0.37 o 
  -1  -4   1        0.58        0.38      0.12 o 
   0  -4   1       96.19       76.75      1.73 o 
   1  -4   1      325.75      381.54      8.08 o 
   2  -4   1      464.74      478.68     11.30 o 
   3  -4   1      593.20      568.13     15.34 o 
   4  -4   1      235.38      229.15      7.38 o 
   5  -4   1        0.03        0.83      0.29 o 
   6  -4   1       54.79       43.65      2.63 o 
   7  -4   1        1.02        1.40      0.63 o 
   8  -4   1        0.52        0.79      0.70 o 
   9  -4   1        4.04        6.02      1.31 o 
  -7  -3   1        0.21        0.51      0.66 o 
  -6  -3   1       36.88       27.33      2.70 o 
  -5  -3   1       19.08       11.37      0.75 o 
  -4  -3   1       26.32       25.82      0.96 o 
  -3  -3   1      305.59      316.80      8.32 o 
  -2  -3   1      307.70      328.77      7.23 o 
  -1  -3   1       61.83       65.02      1.42 o 
   0  -3   1     1736.32     1728.15     42.31 o 
   1  -3   1       47.54       59.88      1.42 o 
   2  -3   1      106.83      115.41      2.90 o 
   3  -3   1      411.91      424.09     14.55 o 
   4  -3   1      185.31      210.59      7.33 o 
   5  -3   1        1.68        1.69      0.24 o 
   6  -3   1       14.83       12.93      0.96 o 
   7  -3   1        0.02       -0.56      0.49 o 
   8  -3   1       19.54       26.36      2.76 o 
   9  -3   1        0.97        0.22      0.72 o 
  -8  -2   1        7.45        5.13      2.67 o 
  -7  -2   1       19.14       23.21      1.88 o 
  -6  -2   1      154.60      135.84      5.32 o 
  -5  -2   1        5.72        5.97      0.58 o 
  -4  -2   1      340.85      368.06      9.72 o 
  -3  -2   1     1249.47     1321.29     34.08 o 
  -2  -2   1      402.12      404.07      8.85 o 
  -1  -2   1      128.73      102.58      2.47 o 
   0  -2   1      361.99      355.31      9.14 o 
   1  -2   1      760.10      827.66     22.20 o 
   2  -2   1       38.81       23.43      0.72 o 
   3  -2   1      394.32      421.29     13.96 o 
   4  -2   1        6.74       14.06      0.68 o 
   5  -2   1       32.48       28.33      1.08 o 
   6  -2   1      320.51      318.10     18.36 o 
   7  -2   1       77.19       76.95      6.88 o 
   8  -2   1        7.96       12.40      1.84 o 
   9  -2   1        0.34        0.22      0.82 o 
  -8  -1   1       74.90       82.48      5.60 o 
  -7  -1   1        7.95        6.46      0.96 o 
  -6  -1   1       12.43       13.16      1.94 o 
  -5  -1   1       34.86       33.37      1.46 o 
  -4  -1   1       41.37       49.47      1.52 o 
  -3  -1   1      325.86      354.25      9.77 o 
  -2  -1   1       71.14       63.25      1.81 o 
  -1  -1   1     2487.08     2270.24     59.14 o 
   0  -1   1       78.85       35.90      1.01 o 
   1  -1   1     4406.14     3844.62    127.34 o 
   2  -1   1       46.76       93.04      3.13 o 
   3  -1   1      651.75      617.67     22.56 o 
   4  -1   1     1148.29     1215.29     49.49 o 
   5  -1   1       28.29       33.78      1.83 o 
   6  -1   1      174.08      181.92     15.57 o 
   7  -1   1       42.65       43.34      4.24 o 
   8  -1   1      171.61      153.54     13.43 o 
   9  -1   1       75.13       85.72      8.02 o 
  -9   0   1       29.90       41.47      5.78 o 
  -8   0   1      112.43      118.63      7.62 o 
  -7   0   1      172.66      163.98      8.25 o 
  -6   0   1      267.42      266.12     11.09 o 
  -5   0   1      805.13      810.75     31.08 o 
  -4   0   1       42.18       53.91      2.23 o 
  -3   0   1     1457.51     1521.64     57.63 o 
  -2   0   1     1379.99     1357.59     51.40 o 
  -1   0   1      609.31      558.22     16.72 o 
   1   0   1        0.00        0.00      0.07 o 
   2   0   1     3837.30     3655.89    105.30 o 
   3   0   1      170.31      158.06      4.95 o 
   4   0   1     1068.20     1102.32     40.23 o 
   5   0   1       33.26       37.33      1.73 o 
   6   0   1       37.23       45.89      4.49 o 
   7   0   1       77.54       88.17      8.08 o 
   8   0   1       40.01       52.14      5.25 o 
  -9   1   1        9.48        5.92      1.20 o 
  -8   1   1        2.72        2.55      1.06 o 
  -7   1   1       81.20       73.38      3.90 o 
  -6   1   1     1223.85     1195.76     39.85 o 
  -5   1   1      250.23      253.01      7.60 o 
  -4   1   1       32.93       30.11      1.28 o 
  -3   1   1        6.74        5.91      2.25 o 
  -2   1   1     4598.08     4339.69    191.01 o 
  -1   1   1      135.27      108.39      4.37 o 
   0   1   1       74.34       84.08      2.27 o 
   1   1   1      415.57      359.31     10.44 o 
   2   1   1        6.75        3.48      0.23 o 
   3   1   1      476.77      486.34     14.18 o 
   4   1   1      108.81       88.99      2.43 o 
   5   1   1       10.22       15.84      0.94 o 
   6   1   1       89.20       93.55      4.08 o 
   7   1   1        0.05       -0.27      0.90 o 
   8   1   1       21.22       31.02      3.14 o 
  -9   2   1       21.05       16.86      2.16 o 
  -8   2   1        1.58        1.30      0.72 o 
  -7   2   1      242.77      256.95     12.61 o 
  -6   2   1       48.88       57.23      2.09 o 
  -5   2   1      118.07      120.39      6.36 o 
  -4   2   1        0.01        0.03      0.27 o 
  -3   2   1       37.27       44.27      2.39 o 
  -2   2   1     1263.67     1194.63     40.11 o 
  -1   2   1       99.05      125.67      2.98 o 
   0   2   1       20.52       18.55      0.56 o 
   1   2   1      297.70      328.37      8.53 o 
   2   2   1       64.57       84.83      2.19 o 
   3   2   1      150.11      152.50      4.32 o 
   4   2   1        7.24       11.24      0.50 o 
   5   2   1       23.84       26.96      1.42 o 
   6   2   1        0.27        0.97      0.47 o 
   7   2   1        0.35       -0.82      1.40 o 
   8   2   1       36.86       45.78      3.85 o 
  -9   3   1       54.25       51.43      4.75 o 
  -8   3   1       35.78       36.22      3.39 o 
  -7   3   1       31.62       28.35      1.58 o 
  -6   3   1        5.19        3.05      0.66 o 
  -5   3   1      123.23      128.32      6.73 o 
  -4   3   1      146.66      136.79      7.00 o 
  -3   3   1      553.02      597.43     16.47 o 
  -2   3   1       22.73       26.82      0.79 o 
  -1   3   1      234.35      227.28      5.39 o 
   0   3   1      226.35      265.83      6.31 o 
   1   3   1        3.08        8.01      0.35 o 
   2   3   1      216.19      247.48      5.12 o 
   3   3   1       15.11       11.50      0.39 o 
   4   3   1      127.89      118.22      3.61 o 
   5   3   1        6.98        2.93      0.76 o 
   6   3   1        0.35        1.41      0.67 o 
   7   3   1       21.08       27.88      2.81 o 
  -9   4   1       30.74       40.84      3.77 o 
  -8   4   1       16.78       13.61      1.47 o 
  -7   4   1       36.28       29.21      1.88 o 
  -6   4   1      160.55      129.41      5.84 o 
  -5   4   1      109.57       98.43      3.88 o 
  -4   4   1        3.74        8.32      0.37 o 
  -3   4   1       19.60       23.38      0.74 o 
  -2   4   1      566.49      534.45     13.17 o 
  -1   4   1      130.35      141.14      3.05 o 
   0   4   1       13.87       11.47      0.38 o 
   1   4   1       27.51       28.36      0.72 o 
   2   4   1      157.87      134.68      3.09 o 
   3   4   1       99.73      114.10      3.14 o 
   4   4   1        0.73        1.12      0.39 o 
   5   4   1        6.71       13.41      0.96 o 
   6   4   1       34.48       30.58      2.35 o 
   7   4   1        8.76        7.99      1.58 o 
  -9   5   1        0.01        0.34      0.54 o 
  -8   5   1        7.97        6.20      0.93 o 
  -7   5   1      117.45      104.75      6.25 o 
  -6   5   1        4.31        1.68      0.37 o 
  -5   5   1       23.12       22.86      1.06 o 
  -4   5   1      136.57      129.22      3.51 o 
  -3   5   1      147.56      171.99      4.37 o 
  -2   5   1        9.90       15.22      0.60 o 
  -1   5   1       52.83       50.91      1.28 o 
   0   5   1      164.54      138.38      3.14 o 
   1   5   1       82.54       75.10      1.68 o 
   2   5   1      292.37      278.42      7.39 o 
   3   5   1       27.44       28.17      1.13 o 
   4   5   1       10.68        9.13      0.86 o 
   5   5   1       25.79       32.97      1.98 o 
   6   5   1        1.06        0.99      0.61 o 
  -9   6   1       24.32       26.83      2.67 o 
  -8   6   1        1.03        1.24      0.64 o 
  -7   6   1       21.87       17.65      2.02 o 
  -6   6   1        2.58        2.20      1.31 o 
  -5   6   1       18.41       19.50      1.36 o 
  -4   6   1       12.65       16.96      0.99 o 
  -3   6   1      260.51      256.11      8.34 o 
  -2   6   1        0.44        1.29      0.26 o 
  -1   6   1        1.67        1.58      0.23 o 
   0   6   1       64.12       99.52      2.65 o 
   1   6   1       15.84        9.41      0.70 o 
   2   6   1       26.98       41.13      1.50 o 
   3   6   1        0.39        0.66      0.36 o 
   4   6   1        7.40       10.04      1.08 o 
   5   6   1       17.93       26.68      2.54 o 
  -8   7   1       16.28       14.65      1.94 o 
  -7   7   1        8.22       12.53      1.44 o 
  -6   7   1       54.79       49.84      3.50 o 
  -5   7   1        4.39        4.85      0.97 o 
  -4   7   1       88.41       70.66      2.84 o 
  -3   7   1        2.76        7.21      0.65 o 
  -2   7   1        9.92       17.60      0.96 o 
  -1   7   1       26.91       35.46      1.58 o 
   0   7   1        0.03        0.08      0.34 o 
   1   7   1      107.68       93.58      3.56 o 
   2   7   1        3.36        4.17      0.67 o 
   3   7   1       14.19       13.46      1.16 o 
   4   7   1        7.16        8.08      1.50 o 
  -8   8   1        6.27        5.12      1.34 o 
  -7   8   1       18.66       26.84      3.17 o 
  -6   8   1       50.18       52.88      3.80 o 
  -5   8   1        4.70        1.95      0.82 o 
  -4   8   1        8.10       11.62      1.08 o 
  -3   8   1       38.79       41.26      2.09 o 
  -2   8   1        2.05        8.99      0.73 o 
  -1   8   1       11.96       14.03      0.97 o 
   0   8   1       40.99       31.24      1.91 o 
   1   8   1        0.12        0.80      0.49 o 
   2   8   1       60.28       58.77      3.01 o 
   3   8   1       16.78       22.41      1.89 o 
  -7   9   1       25.24       18.61      2.08 o 
  -6   9   1       15.59       22.84      2.30 o 
  -5   9   1        6.71       10.64      1.59 o 
  -4   9   1       51.77       52.06      3.89 o 
  -3   9   1        0.95        1.75      0.56 o 
  -2   9   1       95.81       93.83      4.37 o 
  -1   9   1       29.58       27.59      1.80 o 
   0   9   1       18.14       20.59      1.77 o 
   1   9   1        4.10        4.58      0.84 o 
  -5  10   1        2.20        3.55      1.18 o 
  -4  10   1        0.08       -0.59      0.69 o 
  -3  10   1        0.95        0.61      0.48 o 
  -2  10   1        9.58       13.28      1.25 o 
  -1  10   1       17.17       33.83      2.61 o 
   1 -10   2        1.71        2.16      0.78 o 
   2 -10   2       21.68       13.31      1.41 o 
   3 -10   2        3.10        5.44      0.93 o 
   4 -10   2       18.99       15.44      2.06 o 
   5 -10   2        0.63        0.74      0.89 o 
  -2  -9   2       18.18       21.28      1.66 o 
  -1  -9   2        0.45        1.35      0.61 o 
   0  -9   2       46.63       39.69      2.64 o 
   1  -9   2        7.69        9.48      1.29 o 
   2  -9   2        1.00        0.34      0.46 o 
   3  -9   2        8.54       13.81      1.12 o 
   4  -9   2        1.10        0.60      1.02 o 
   5  -9   2       34.07       30.56      5.24 o 
   6  -9   2       51.28       49.92      5.24 o 
  -3  -8   2       15.44       18.85      1.45 o 
  -2  -8   2        0.14        0.88      0.58 o 
  -1  -8   2       33.22       30.56      1.75 o 
   0  -8   2        1.10        2.32      0.55 o 
   1  -8   2        0.55        1.10      0.41 o 
   2  -8   2       18.96       28.11      1.39 o 
   3  -8   2       33.38       39.33      2.03 o 
   4  -8   2        0.98        1.40      0.76 o 
   5  -8   2       30.81       41.02      3.11 o 
   6  -8   2        5.68        1.84      1.15 o 
   7  -8   2        5.62        8.86      1.85 o 
  -4  -7   2        3.65        3.35      1.04 o 
  -3  -7   2       17.64       16.27      1.23 o 
  -2  -7   2       86.22       92.26      3.50 o 
  -1  -7   2       58.46       70.65      2.56 o 
   0  -7   2        6.33       10.29      0.64 o 
   1  -7   2        2.74       13.17      0.79 o 
   2  -7   2        0.10        0.15      0.27 o 
   3  -7   2      323.86      333.89     11.49 o 
   4  -7   2        2.01        1.63      0.70 o 
   5  -7   2        2.12        0.96      0.52 o 
   6  -7   2       10.84       16.07      1.69 o 
   7  -7   2        5.33        5.53      1.07 o 
   8  -7   2        0.04        0.67      0.73 o 
  -5  -6   2       14.12       15.32      1.39 o 
  -4  -6   2        0.93       -0.14      0.49 o 
  -3  -6   2       61.36       79.89      2.82 o 
  -2  -6   2      267.62      247.25      7.46 o 
  -1  -6   2        1.11        0.87      0.25 o 
   0  -6   2       56.71       50.53      1.39 o 
   1  -6   2        0.13        0.28      0.19 o 
   2  -6   2        3.18        9.49      0.49 o 
   3  -6   2        0.78        2.08      0.34 o 
   4  -6   2       53.30       46.55      1.77 o 
   5  -6   2       20.46       24.48      1.52 o 
   6  -6   2        0.37        0.18      0.48 o 
   7  -6   2       53.10       55.28      3.82 o 
   8  -6   2        3.51        2.24      0.83 o 
  -6  -5   2       15.78       11.16      1.07 o 
  -5  -5   2       15.42       21.47      1.71 o 
  -4  -5   2        4.99        1.88      0.48 o 
  -3  -5   2      126.34      122.73      3.82 o 
  -2  -5   2       65.05       56.57      1.55 o 
  -1  -5   2       47.49       59.17      1.38 o 
   0  -5   2       11.29       23.17      0.66 o 
   1  -5   2       10.98       10.72      0.45 o 
   2  -5   2      192.20      185.13      4.68 o 
   3  -5   2      133.88      139.70      3.58 o 
   4  -5   2        6.85        7.77      0.49 o 
   5  -5   2        0.11        1.73      1.78 o 
   6  -5   2       75.74       60.98      4.67 o 
   7  -5   2        0.00        1.42      0.63 o 
   8  -5   2        1.93        2.23      0.87 o 
   9  -5   2       26.93       22.94      2.76 o 
  -7  -4   2        9.23        7.60      1.61 o 
  -6  -4   2        4.79        4.53      0.70 o 
  -5  -4   2       61.94       52.42      2.14 o 
  -4  -4   2        4.52        5.78      0.58 o 
  -3  -4   2       16.00       22.40      0.73 o 
  -2  -4   2      122.32      133.65      3.09 o 
  -1  -4   2        3.01        3.43      0.29 o 
   0  -4   2       45.70       40.04      0.92 o 
   1  -4   2        7.86        3.64      0.21 o 
   2  -4   2       32.38       44.40      1.21 o 
   3  -4   2      249.13      218.37      5.99 o 
   4  -4   2       19.71       21.54      1.09 o 
   5  -4   2       46.05       41.53      2.47 o 
   6  -4   2        8.42        6.57      0.93 o 
   7  -4   2       15.13       12.65      1.63 o 
   8  -4   2       12.90       16.08      2.10 o 
   9  -4   2       40.76       43.18      4.31 o 
  -7  -3   2       14.49       16.37      1.43 o 
  -6  -3   2       10.14       10.82      1.23 o 
  -5  -3   2        9.67       10.58      1.08 o 
  -4  -3   2      107.73      120.14      3.92 o 
  -3  -3   2       70.30       75.85      2.06 o 
  -2  -3   2      344.80      376.84      7.84 o 
  -1  -3   2        1.52        2.76      0.19 o 
   0  -3   2      514.00      542.85     11.49 o 
   1  -3   2        6.59       10.05      0.34 o 
   2  -3   2       10.17       14.18      0.47 o 
   3  -3   2       29.08       54.20      1.93 o 
   4  -3   2        6.00       12.50      0.84 o 
   5  -3   2       25.60       23.59      1.69 o 
   6  -3   2       14.63       19.52      2.37 o 
   7  -3   2       34.97       34.49      3.42 o 
   8  -3   2       26.85       24.86      2.87 o 
   9  -3   2        7.88        8.85      1.68 o 
  -8  -2   2       34.40       36.83      2.65 o 
  -7  -2   2       10.16       11.95      1.13 o 
  -6  -2   2      234.50      213.05      9.12 o 
  -5  -2   2        3.23        4.63      0.58 o 
  -4  -2   2       88.46       94.59      2.41 o 
  -3  -2   2      455.91      426.65     10.78 o 
  -2  -2   2      181.44      186.42      4.19 o 
  -1  -2   2      109.60       79.74      1.97 o 
   0  -2   2      391.72      394.14      9.11 o 
   1  -2   2      367.99      378.96      9.79 o 
   2  -2   2     2027.72     2012.82     54.78 o 
   3  -2   2      199.30      221.45      7.44 o 
   4  -2   2       24.10       22.04      1.11 o 
   5  -2   2       24.63       32.38      1.57 o 
   6  -2   2      747.13      705.81     41.13 o 
   7  -2   2       76.67       65.25      6.01 o 
   8  -2   2       26.42       29.09      3.29 o 
   9  -2   2       28.51       19.51      2.65 o 
  -8  -1   2       72.65       70.57      4.01 o 
  -7  -1   2       17.82       20.03      1.39 o 
  -6  -1   2        1.05        1.00      0.59 o 
  -5  -1   2      207.46      206.07      6.51 o 
  -4  -1   2      102.36      103.24      2.83 o 
  -3  -1   2      348.39      357.86      8.68 o 
  -2  -1   2      820.68      843.66     21.11 o 
  -1  -1   2      809.78      843.38     19.54 o 
   0  -1   2     1011.31      997.94     30.53 o 
   1  -1   2     1455.79     1447.84     44.34 o 
   2  -1   2      506.35      497.70     13.61 o 
   3  -1   2       44.96       51.41      1.68 o 
   4  -1   2        0.71        1.53      0.20 o 
   5  -1   2       39.77       42.67      2.35 o 
   6  -1   2       63.69       55.66      5.20 o 
   7  -1   2       10.17        9.45      1.68 o 
   8  -1   2        0.78        0.77      0.86 o 
   9  -1   2       49.29       58.85      5.91 o 
  -9   0   2       28.65       32.22      3.88 o 
  -8   0   2       22.53       25.80      1.93 o 
  -7   0   2        1.44        1.66      0.48 o 
  -6   0   2       40.20       34.28      1.80 o 
  -5   0   2        3.15        4.13      0.36 o 
  -4   0   2        1.69        1.51      0.23 o 
  -3   0   2      152.09      191.03      6.65 o 
  -2   0   2     1760.43     1626.21     48.66 o 
  -1   0   2      119.02      105.08      3.08 o 
   0   0   2       22.26       18.56      0.66 o 
   1   0   2      736.94      746.03     21.44 o 
   2   0   2       53.89       40.11      1.13 o 
   3   0   2      976.76     1056.24     28.82 o 
   4   0   2       50.79       54.50      1.70 o 
   5   0   2      101.80       98.61      4.86 o 
   6   0   2       61.32       60.74      5.74 o 
   7   0   2        0.00        1.17      0.87 o 
   8   0   2       26.41       31.58      3.78 o 
  -9   1   2       11.17        8.15      1.31 o 
  -8   1   2      100.15       98.26      5.19 o 
  -7   1   2        4.80        8.04      1.23 o 
  -6   1   2      182.91      171.02      7.14 o 
  -5   1   2       65.23       66.86      2.29 o 
  -4   1   2        0.02        0.09      0.12 o 
  -3   1   2      453.36      499.70     24.41 o 
  -2   1   2      402.10      418.45     13.40 o 
  -1   1   2      272.49      277.79      8.43 o 
   0   1   2      388.52      314.50      8.53 o 
   1   1   2       38.44       29.25      0.88 o 
   2   1   2      779.89      761.08     18.79 o 
   3   1   2     1088.08     1161.50     33.70 o 
   4   1   2      124.06      137.85      3.71 o 
   5   1   2       26.12       26.37      1.60 o 
   6   1   2      218.86      193.76     11.63 o 
   7   1   2        1.06        0.60      0.98 o 
   8   1   2       22.54       26.92      3.55 o 
  -9   2   2        0.16        0.74      0.56 o 
  -8   2   2       27.13       24.56      2.53 o 
  -7   2   2       77.00       69.90      3.18 o 
  -6   2   2       19.12       17.62      0.98 o 
  -5   2   2        0.20        0.88      0.41 o 
  -4   2   2      320.13      413.18     16.23 o 
  -3   2   2       93.51      103.73      4.76 o 
  -2   2   2        5.90        1.19      0.17 o 
  -1   2   2       15.57       20.10      0.54 o 
   0   2   2     2450.18     2306.29     53.87 o 
   1   2   2       11.77       16.09      0.48 o 
   2   2   2     1668.30     1838.11     42.98 o 
   3   2   2       73.48       75.23      2.09 o 
   4   2   2      184.26      197.34      6.26 o 
   5   2   2        0.20        2.21      0.43 o 
   6   2   2       39.40       30.98      2.38 o 
   7   2   2       14.23       14.24      2.60 o 
   8   2   2        2.87        1.91      1.01 o 
  -9   3   2       24.91       21.44      3.28 o 
  -8   3   2        3.21        4.45      0.80 o 
  -7   3   2        6.00        8.58      1.71 o 
  -6   3   2       14.64       24.02      2.30 o 
  -5   3   2       63.93       68.53      3.80 o 
  -4   3   2      624.06      678.65     28.54 o 
  -3   3   2       78.06       74.47      2.29 o 
  -2   3   2     1210.35     1285.10     34.67 o 
  -1   3   2        3.32        0.01      0.10 o 
   0   3   2       52.86       68.85      1.65 o 
   1   3   2      373.09      429.75     10.21 o 
   2   3   2        1.19        2.05      0.20 o 
   3   3   2       66.35       76.21      1.86 o 
   4   3   2       28.77       25.60      1.05 o 
   5   3   2       96.57       81.14      2.77 o 
   6   3   2       19.02       17.48      1.35 o 
   7   3   2        4.85        1.68      0.97 o 
  -7   4   2        4.84        7.77      1.68 o 
  -6   4   2       16.33       17.40      6.70 o 
  -5   4   2       85.84       78.60      2.66 o 
  -4   4   2        9.10       13.43      0.49 o 
  -3   4   2      178.75      183.21      5.49 o 
  -2   4   2      365.66      397.77      9.41 o 
  -1   4   2        4.07        5.01      0.26 o 
   0   4   2        1.90        3.07      0.21 o 
   1   4   2       97.01       98.03      2.14 o 
   2   4   2       60.57       49.76      1.26 o 
   3   4   2      331.53      284.59      7.54 o 
   4   4   2       67.23       62.10      2.20 o 
   5   4   2        4.15        6.46      0.70 o 
   6   4   2        2.51        2.35      0.58 o 
  -7   5   2      118.83      120.26      5.81 o 
  -6   5   2       22.69       35.67      1.68 o 
  -5   5   2       54.62       62.29      2.58 o 
  -4   5   2      101.50      107.52      3.32 o 
  -3   5   2      148.40      139.29      3.52 o 
  -2   5   2      150.21      160.92      4.29 o 
  -1   5   2       45.46       36.35      0.92 o 
   0   5   2      143.44      132.38      3.02 o 
   1   5   2       33.54       32.47      0.87 o 
   2   5   2      966.59      941.13     24.42 o 
   3   5   2        0.30        0.40      0.28 o 
   4   5   2        1.38        2.27      0.54 o 
   5   5   2        0.09        0.10      0.53 o 
   6   5   2       21.39       32.51      2.34 o 
  -8   6   2        0.99        0.65      0.58 o 
  -7   6   2       26.66       25.92      4.60 o 
  -6   6   2       45.45       57.25      3.05 o 
  -5   6   2      139.35      155.29      7.63 o 
  -4   6   2      698.01      650.47     26.86 o 
  -3   6   2        0.14        0.04      0.24 o 
  -2   6   2        8.59        4.40      0.41 o 
  -1   6   2       14.10       14.91      0.75 o 
   0   6   2        0.40        0.78      0.28 o 
   1   6   2      150.58      136.34      4.56 o 
   2   6   2       65.36       46.31      1.93 o 
   3   6   2       73.28       68.13      2.92 o 
   4   6   2       11.77        7.56      1.37 o 
   5   6   2       33.22       38.20      3.21 o 
  -8   7   2        9.80        8.62      1.37 o 
  -7   7   2        0.47        0.97      0.62 o 
  -6   7   2       94.53       78.83      5.23 o 
  -5   7   2      134.18      145.25      9.09 o 
  -4   7   2        0.36        0.03      0.42 o 
  -3   7   2       52.44       57.75      2.42 o 
  -2   7   2        8.54        2.73      0.40 o 
  -1   7   2       81.31       53.67      2.14 o 
   0   7   2       17.37       21.59      1.14 o 
   1   7   2       88.75       96.08      4.00 o 
   2   7   2        2.13        0.87      0.48 o 
   3   7   2        2.71        1.44      0.54 o 
   4   7   2       15.22       24.32      3.42 o 
  -8   8   2        2.41        1.96      0.96 o 
  -7   8   2       19.59       20.91      2.04 o 
  -6   8   2        1.62        1.28      0.99 o 
  -5   8   2       85.02       99.29      6.51 o 
  -4   8   2        1.17        0.77      0.45 o 
  -3   8   2        0.38        0.47      0.37 o 
  -2   8   2       37.72       41.07      1.75 o 
  -1   8   2       49.26       40.25      1.82 o 
   0   8   2       47.42       63.53      3.12 o 
   1   8   2        1.47        1.99      0.56 o 
   2   8   2       19.95       34.71      3.06 o 
   3   8   2        4.28        3.71      0.75 o 
  -7   9   2        0.71        0.09      0.79 o 
  -6   9   2       23.22       29.71      5.17 o 
  -5   9   2        1.73        1.92      0.89 o 
  -4   9   2       54.87       61.57      4.45 o 
  -3   9   2        1.03        0.92      0.52 o 
  -2   9   2        7.84        5.32      0.79 o 
  -1   9   2       25.12       20.87      1.53 o 
   0   9   2        0.00        0.96      0.75 o 
   1   9   2        0.54        2.13      0.70 o 
  -5  10   2       10.54        2.47      2.01 o 
  -4  10   2        2.95        4.08      1.22 o 
  -3  10   2        2.44        1.17      0.56 o 
  -2  10   2        0.65        0.24      0.57 o 
  -1  10   2        6.80        7.37      1.18 o 
   1 -10   3        3.11        1.60      0.77 o 
   2 -10   3       15.59       26.60      2.13 o 
   3 -10   3       13.35       14.76      1.95 o 
   4 -10   3        3.19        9.54      1.68 o 
  -1  -9   3        5.41        5.61      0.88 o 
   0  -9   3       37.98       39.63      2.65 o 
   1  -9   3       24.40       22.20      1.60 o 
   2  -9   3        1.70        1.99      0.61 o 
   3  -9   3       14.12       14.39      1.23 o 
   4  -9   3        0.02       -0.48      1.19 o 
   5  -9   3        2.00        3.32      1.44 o 
   6  -9   3       53.60       46.48      5.04 o 
  -3  -8   3        7.30        7.35      0.99 o 
  -2  -8   3        8.28        6.92      0.90 o 
  -1  -8   3       16.67       16.15      1.32 o 
   0  -8   3      117.49       92.21      3.88 o 
   1  -8   3        0.11        0.30      0.39 o 
   2  -8   3        0.54       -0.64      0.37 o 
   3  -8   3       18.03       26.14      1.83 o 
   5  -8   3        9.68       20.75      2.97 o 
   6  -8   3        3.91        4.56      1.44 o 
   7  -8   3       15.80       18.64      2.80 o 
  -4  -7   3        3.88        3.30      1.11 o 
  -3  -7   3        0.09        0.89      0.53 o 
  -2  -7   3       14.12       14.48      1.00 o 
  -1  -7   3        0.43        2.45      0.53 o 
   0  -7   3       12.38       13.35      0.75 o 
   1  -7   3        1.42        8.96      0.62 o 
   2  -7   3        0.66        0.46      0.32 o 
   3  -7   3      369.90      316.33     11.96 o 
   4  -7   3       39.74       33.66      1.75 o 
   5  -7   3       21.19       23.34      2.08 o 
   6  -7   3        5.86        4.62      0.99 o 
   7  -7   3       41.03       33.96      2.80 o 
   8  -7   3        1.50        4.74      1.16 o 
  -5  -6   3        4.35       11.50      2.04 o 
  -4  -6   3        0.60        1.00      0.55 o 
  -3  -6   3      201.22      179.56      6.34 o 
  -2  -6   3        7.86       10.03      0.68 o 
  -1  -6   3        2.55        8.97      0.60 o 
   0  -6   3       91.89       87.01      2.47 o 
   1  -6   3       21.64       24.61      0.85 o 
   2  -6   3       33.80       31.18      1.14 o 
   3  -6   3      144.24      181.19      6.95 o 
   4  -6   3        2.27        3.01      0.48 o 
   5  -6   3        6.64       12.36      1.41 o 
   6  -6   3       36.76       42.63      3.09 o 
   7  -6   3       32.82       25.57      2.31 o 
   8  -6   3       24.30       26.00      2.52 o 
  -6  -5   3       22.92       23.21      1.64 o 
  -5  -5   3        0.63        1.21      0.93 o 
  -4  -5   3       24.26       27.63      1.57 o 
  -3  -5   3       19.05       19.50      0.89 o 
  -2  -5   3       39.35       33.13      0.97 o 
  -1  -5   3        0.26        0.01      0.15 o 
   0  -5   3       15.38       26.48      0.73 o 
   1  -5   3        6.66        6.38      0.32 o 
   2  -5   3        2.85        5.97      0.39 o 
   3  -5   3       28.20       39.38      1.19 o 
   4  -5   3       33.78       35.07      1.35 o 
   5  -5   3        0.15        0.35      0.32 o 
   6  -5   3      210.11      191.33     11.55 o 
   7  -5   3       24.15       27.00      2.35 o 
   8  -5   3       42.73       38.51      3.02 o 
  -7  -4   3        5.30        5.57      0.96 o 
  -6  -4   3       21.96       21.69      1.98 o 
  -5  -4   3       26.44       29.50      1.55 o 
  -4  -4   3       34.35       31.99      1.43 o 
  -3  -4   3       37.28       37.40      1.13 o 
  -2  -4   3       73.59       72.44      1.62 o 
  -1  -4   3       41.63       32.53      0.80 o 
   0  -4   3      888.01      899.31     17.44 o 
   1  -4   3       63.13       70.18      1.69 o 
   2  -4   3      401.93      432.92     11.90 o 
   3  -4   3       18.42       24.14      0.75 o 
   4  -4   3      184.26      206.76      6.21 o 
   5  -4   3       98.04       86.54      4.82 o 
   6  -4   3       24.03       20.04      1.83 o 
   7  -4   3       22.06       21.37      3.97 o 
   8  -4   3       47.21       40.45      4.11 o 
   9  -4   3       36.22       45.38      4.63 o 
  -7  -3   3       11.21       10.51      1.14 o 
  -6  -3   3        4.51        5.56      0.95 o 
  -5  -3   3       10.04       13.84      0.88 o 
  -4  -3   3      131.51      142.52      5.07 o 
  -3  -3   3        2.48        3.90      0.28 o 
  -2  -3   3      274.16      281.03      6.10 o 
  -1  -3   3       69.75       55.83      1.25 o 
   0  -3   3       65.79       99.44      2.14 o 
   1  -3   3       58.65       48.02      1.25 o 
   2  -3   3      131.93      196.84      5.46 o 
   3  -3   3      317.17      347.70      9.48 o 
   4  -3   3      248.06      259.46      8.73 o 
   5  -3   3       69.46       79.84      5.10 o 
   6  -3   3       47.31       46.52      2.85 o 
   7  -3   3      127.25      118.61      7.48 o 
   8  -3   3        6.66        5.39      1.32 o 
   9  -3   3       13.83       16.54      2.43 o 
  -8  -2   3        1.37        3.02      0.74 o 
  -7  -2   3       18.38       15.52      2.20 o 
  -6  -2   3        2.93        3.47      0.98 o 
  -5  -2   3       83.64       79.31      3.61 o 
  -4  -2   3       35.46       35.38      0.99 o 
  -3  -2   3      177.39      198.01      5.37 o 
  -2  -2   3      362.82      439.58     10.20 o 
  -1  -2   3      252.44      284.00      6.16 o 
   0  -2   3      547.08      656.16     16.36 o 
   1  -2   3       90.34      119.10      3.54 o 
   2  -2   3        0.09        1.52      0.17 o 
   3  -2   3       83.24       93.20      2.63 o 
   4  -2   3      180.15      188.11      6.41 o 
   5  -2   3       31.13       27.67      2.13 o 
   6  -2   3     1218.06     1213.29     70.18 o 
   7  -2   3        5.79        9.23      1.64 o 
   8  -2   3        0.30        0.02      0.85 o 
  -8  -1   3        1.49       -0.22      0.47 o 
  -7  -1   3       33.16       32.25      2.19 o 
  -6  -1   3        0.32        0.34      0.38 o 
  -5  -1   3       91.59      102.83      3.34 o 
  -4  -1   3      159.65      161.43      3.94 o 
  -3  -1   3       12.33       18.02      0.56 o 
  -2  -1   3      220.27      207.83      5.40 o 
  -1  -1   3      359.63      342.42      8.06 o 
   0  -1   3    14527.94    11593.67    296.57 o 
   1  -1   3      442.10      436.69     11.94 o 
   2  -1   3       19.11        9.48      0.36 o 
   3  -1   3        2.22        0.22      0.12 o 
   4  -1   3       28.17       31.30      1.02 o 
   5  -1   3      150.47      147.74      6.27 o 
   6  -1   3       78.79       84.01      7.64 o 
   7  -1   3       29.12       31.84      3.46 o 
   8  -1   3        0.32        2.31      1.19 o 
  -9   0   3       15.07       23.56      3.29 o 
  -8   0   3        0.03        1.10      0.49 o 
  -7   0   3       56.78       56.04      2.75 o 
  -6   0   3      191.64      187.39      8.06 o 
  -5   0   3      315.07      303.44     10.25 o 
  -4   0   3        1.01        1.40      0.22 o 
  -3   0   3       61.09       54.39      1.40 o 
  -2   0   3       70.85       54.85      1.39 o 
  -1   0   3     3236.51     3191.69     85.71 o 
   0   0   3      234.49      237.42      6.88 o 
   1   0   3      106.57      112.31      2.86 o 
   2   0   3       94.21       81.52      2.21 o 
   3   0   3      418.06      461.53     12.67 o 
   4   0   3        7.31       12.99      0.48 o 
   5   0   3       39.89       43.99      2.35 o 
   6   0   3       71.75       73.84      3.72 o 
   7   0   3       11.02       14.49      2.33 o 
   8   0   3        6.02        8.66      2.05 o 
  -9   1   3       45.95       44.58      3.41 o 
  -8   1   3       86.37       92.27      4.24 o 
  -7   1   3      119.92      117.87      5.25 o 
  -6   1   3       14.97       14.95      0.89 o 
  -5   1   3      115.55      108.14      3.36 o 
  -4   1   3      183.11      180.36      6.00 o 
  -3   1   3     1254.50     1345.84     37.79 o 
  -2   1   3       99.80       88.63      2.42 o 
  -1   1   3      164.81      144.95      3.80 o 
   0   1   3      381.49      359.64      9.31 o 
   1   1   3      289.84      276.34      7.17 o 
   2   1   3      174.65      144.58      3.48 o 
   3   1   3      470.36      513.93     14.12 o 
   4   1   3       34.45       35.16      1.19 o 
   5   1   3       35.85       30.69      1.77 o 
   6   1   3       40.33       30.44      3.69 o 
   7   1   3        7.51        8.61      1.90 o 
   8   1   3       13.85       11.77      2.54 o 
  -9   2   3       31.98       26.81      2.28 o 
  -8   2   3        6.81        8.80      0.95 o 
  -7   2   3        0.27        0.04      0.31 o 
  -6   2   3       36.21       33.18      1.42 o 
  -5   2   3       18.22       11.69      0.86 o 
  -4   2   3      402.37      439.85     15.53 o 
  -3   2   3      650.69      766.22     21.02 o 
  -2   2   3       41.02       20.72      0.67 o 
  -1   2   3      207.84      203.24      4.63 o 
   0   2   3      759.65      661.09     16.28 o 
   1   2   3       20.90       15.55      0.51 o 
   2   2   3      160.53      158.88      3.70 o 
   3   2   3       69.87       73.54      2.06 o 
   4   2   3        3.77        1.33      0.31 o 
   5   2   3       31.46       23.95      1.55 o 
   6   2   3       15.80        9.81      2.05 o 
   7   2   3        0.00       -0.05      1.06 o 
  -9   3   3        2.89        2.52      0.65 o 
  -8   3   3        2.22        0.89      0.36 o 
  -7   3   3       58.55       57.95      5.69 o 
  -6   3   3       21.58       25.50      2.11 o 
  -5   3   3       66.24       62.46      2.47 o 
  -4   3   3      958.50      910.99     26.68 o 
  -3   3   3      143.54      138.37      4.05 o 
  -2   3   3      665.59      622.30     16.01 o 
  -1   3   3      633.92      693.46     15.68 o 
   0   3   3      132.52      111.49      2.36 o 
   1   3   3       26.30       26.48      0.77 o 
   2   3   3       58.33       82.00      1.92 o 
   3   3   3        3.73        4.36      0.32 o 
   4   3   3        0.44        0.33      0.27 o 
   5   3   3      140.18      128.52      5.04 o 
   6   3   3       25.47       22.55      1.90 o 
   7   3   3        0.37        0.96      0.85 o 
  -9   4   3        0.07        0.93      1.04 o 
  -7   4   3       40.93       33.73      3.91 o 
  -6   4   3       42.44       30.77      2.32 o 
  -5   4   3        0.03       -0.11      0.18 o 
  -4   4   3      238.78      241.12      6.76 o 
  -3   4   3       44.02       51.56      1.62 o 
  -2   4   3        3.96       11.76      0.40 o 
  -1   4   3     1070.13     1204.44     27.03 o 
   0   4   3       25.72       33.08      0.80 o 
   1   4   3       66.00       61.05      1.39 o 
   2   4   3       17.36       23.72      0.74 o 
   3   4   3      237.52      218.30      5.82 o 
   4   4   3        0.05        0.34      0.33 o 
   5   4   3       12.62       13.89      1.41 o 
   6   4   3        0.01        0.55      0.48 o 
  -9   5   3       20.74       12.84      2.49 o 
  -8   5   3        0.11        0.25      0.64 o 
  -7   5   3       28.50       19.39      1.30 o 
  -6   5   3        2.79        4.51      0.44 o 
  -5   5   3        0.37        0.38      0.27 o 
  -4   5   3       68.17       59.84      1.95 o 
  -3   5   3      172.23      154.94      3.90 o 
  -2   5   3      179.77      179.40      4.56 o 
  -1   5   3       40.61       36.89      0.98 o 
   0   5   3        0.37        0.43      0.17 o 
   1   5   3       46.55       40.50      1.21 o 
   2   5   3      587.82      614.37     18.08 o 
   3   5   3       42.44       45.47      1.74 o 
   4   5   3        5.16        5.89      1.03 o 
   5   5   3        6.87       10.45      1.12 o 
  -8   6   3       41.01       46.75      3.25 o 
  -7   6   3        0.07        0.64      0.52 o 
  -6   6   3       21.33       19.39      1.30 o 
  -5   6   3        1.38        0.79      0.43 o 
  -4   6   3     1247.37     1234.53     47.28 o 
  -3   6   3        0.07        0.26      0.28 o 
  -2   6   3       13.52       11.54      0.96 o 
  -1   6   3       11.04       14.31      0.78 o 
   0   6   3      128.89      118.90      3.74 o 
   1   6   3        9.63       18.56      1.07 o 
   2   6   3        3.53        3.70      0.53 o 
   3   6   3       44.41       48.31      2.21 o 
   4   6   3        4.62        4.42      1.10 o 
   5   6   3        7.46        6.24      1.31 o 
  -8   7   3        0.89        1.41      0.65 o 
  -7   7   3       12.44       13.93      2.21 o 
  -6   7   3        0.30        0.38      0.62 o 
  -5   7   3      122.02      127.51      8.04 o 
  -4   7   3       15.18       16.72      0.87 o 
  -3   7   3       15.65       19.29      1.05 o 
  -2   7   3       31.73       32.99      1.44 o 
  -1   7   3      127.33       95.55      3.53 o 
   0   7   3        5.21        4.08      0.53 o 
   1   7   3        7.71        6.45      1.37 o 
   2   7   3       29.88       33.12      1.78 o 
   3   7   3        0.07        0.64      0.54 o 
   4   7   3        6.87        8.90      2.58 o 
  -8   8   3        0.58        2.55      1.19 o 
  -7   8   3       81.95      102.14      6.62 o 
  -6   8   3        0.12        0.38      1.10 o 
  -5   8   3       57.31       58.07      4.14 o 
  -4   8   3        2.09        1.21      0.49 o 
  -3   8   3       16.61       14.53      1.26 o 
  -2   8   3        0.00        0.35      0.46 o 
  -1   8   3       38.76       44.00      2.09 o 
   0   8   3        0.02       -0.21      0.54 o 
   1   8   3        1.61        5.18      0.82 o 
   2   8   3        2.52        2.74      0.70 o 
  -7   9   3       14.29       10.04      2.42 o 
  -6   9   3        0.01        1.16      0.82 o 
  -5   9   3        0.25       -0.27      0.68 o 
  -4   9   3       13.28       19.45      2.22 o 
  -3   9   3        1.74        2.38      0.65 o 
  -2   9   3        3.35        4.09      0.72 o 
  -1   9   3       13.09       15.73      1.32 o 
   0   9   3        0.06       -0.17      0.62 o 
   1   9   3        0.16       -0.14      0.61 o 
  -5  10   3        7.26       14.81      2.00 o 
  -4  10   3        0.93        2.43      1.02 o 
  -3  10   3        0.12        0.61      0.48 o 
  -2  10   3        0.49        0.00      0.55 o 
   2 -10   4        9.53        9.19      1.11 o 
   3 -10   4        2.93        6.41      0.87 o 
  -1  -9   4        2.62        1.93      0.66 o 
   0  -9   4        9.44        9.98      1.79 o 
   1  -9   4       21.54       20.84      1.93 o 
   2  -9   4        2.05        1.60      0.58 o 
   3  -9   4       24.52       21.96      1.49 o 
   4  -9   4       22.29       26.62      3.73 o 
   5  -9   4       11.05        5.23      1.79 o 
   6  -9   4        4.58       15.37      2.81 o 
  -3  -8   4       16.04       19.28      1.90 o 
  -2  -8   4        3.21        2.42      1.12 o 
  -1  -8   4       10.28        7.05      0.91 o 
   0  -8   4       54.93       60.12      2.45 o 
   1  -8   4        6.76       10.99      0.89 o 
   2  -8   4       27.02       15.24      1.05 o 
   3  -8   4       39.77       32.37      1.64 o 
   4  -8   4      172.50      134.71      8.45 o 
   5  -8   4        5.96        3.38      1.26 o 
   6  -8   4        4.60        2.31      0.88 o 
   7  -8   4       14.09       16.56      2.00 o 
  -4  -7   4       12.85        9.92      1.32 o 
  -3  -7   4       12.06        7.73      1.14 o 
  -2  -7   4      131.44      113.97      4.23 o 
  -1  -7   4       33.58       29.83      1.39 o 
   0  -7   4        8.44        5.89      0.59 o 
   1  -7   4       59.57       49.26      1.81 o 
   2  -7   4       10.25       14.39      0.89 o 
   3  -7   4       24.81       31.24      1.38 o 
   4  -7   4      133.92      157.34      7.85 o 
   5  -7   4       40.19       42.44      3.17 o 
   6  -7   4        1.95        6.87      1.20 o 
   7  -7   4       44.66       56.58      4.05 o 
  -5  -6   4       15.71       13.81      1.32 o 
  -4  -6   4       52.61       53.55      2.81 o 
  -3  -6   4      153.93      168.14      5.96 o 
  -2  -6   4      172.61      180.84      5.95 o 
  -1  -6   4       49.56       50.92      1.76 o 
   0  -6   4        0.25        2.58      0.37 o 
   1  -6   4      311.56      311.14      7.86 o 
   2  -6   4       12.00       14.55      0.84 o 
   3  -6   4       22.59       15.12      0.92 o 
   4  -6   4       22.24       23.81      1.57 o 
   5  -6   4       10.05       19.39      1.87 o 
   6  -6   4        5.55        7.32      2.83 o 
   7  -6   4       54.55       59.88      4.23 o 
   8  -6   4        3.86        3.42      1.01 o 
  -6  -5   4        2.83        1.92      0.59 o 
  -5  -5   4       29.11       30.73      1.91 o 
  -4  -5   4        7.86        9.31      1.17 o 
  -3  -5   4       75.62       71.48      2.47 o 
  -2  -5   4        8.79       10.57      0.92 o 
  -1  -5   4       14.61       20.06      0.62 o 
   0  -5   4       44.09       39.21      0.99 o 
   1  -5   4       64.18       87.91      2.15 o 
   2  -5   4        7.37        3.48      0.31 o 
   3  -5   4      198.46      195.90      7.46 o 
   4  -5   4        5.43        6.48      0.61 o 
   5  -5   4       21.94       15.34      1.66 o 
   6  -5   4       39.21       41.90      3.04 o 
   7  -5   4        5.17        2.27      0.81 o 
   8  -5   4        4.58       10.61      1.53 o 
  -7  -4   4        4.23        3.25      0.80 o 
  -6  -4   4        9.79        4.38      1.13 o 
  -5  -4   4        3.71        3.33      0.58 o 
  -4  -4   4        3.83        3.50      0.48 o 
  -3  -4   4      105.76      101.37      2.86 o 
  -2  -4   4        0.42        0.73      0.17 o 
  -1  -4   4      124.38      108.61      2.30 o 
   0  -4   4      370.76      390.68      8.08 o 
   1  -4   4       47.45       38.34      1.04 o 
   2  -4   4       74.69       86.87      2.39 o 
   3  -4   4       45.65       69.59      1.95 o 
   4  -4   4        5.04        9.34      0.60 o 
   5  -4   4        1.15        0.52      1.01 o 
   6  -4   4       29.03       24.12      2.15 o 
   7  -4   4        6.43        7.11      1.46 o 
   8  -4   4        5.79       10.75      1.55 o 
  -7  -3   4       21.46       25.02      3.11 o 
  -6  -3   4      111.93      103.93      5.55 o 
  -5  -3   4       40.34       33.72      1.76 o 
  -4  -3   4      313.05      327.01     11.26 o 
  -3  -3   4       27.59       30.81      1.02 o 
  -2  -3   4      101.87      104.99      2.35 o 
  -1  -3   4       53.81       67.13      1.38 o 
   0  -3   4       81.01       81.03      1.82 o 
   1  -3   4      360.18      396.16      9.12 o 
   2  -3   4       26.60       40.97      1.33 o 
   3  -3   4      248.81      207.16      6.14 o 
   4  -3   4        1.63        5.17      0.41 o 
   5  -3   4       39.51       48.90      3.35 o 
   6  -3   4       80.19       78.31      5.12 o 
   7  -3   4       10.73       13.23      1.62 o 
   8  -3   4       17.83       20.52      2.75 o 
  -8  -2   4       69.31       77.17      4.40 o 
  -7  -2   4        0.18        0.19      0.57 o 
  -6  -2   4        0.01        0.03      0.33 o 
  -5  -2   4       14.73       16.46      1.11 o 
  -4  -2   4       45.33       46.98      1.37 o 
  -3  -2   4       78.68       72.64      2.08 o 
  -2  -2   4      149.27      159.25      3.53 o 
  -1  -2   4      900.99      906.58     18.69 o 
   0  -2   4      202.36      166.29      3.90 o 
   1  -2   4      453.34      476.96     12.41 o 
   2  -2   4       59.88       68.17      2.11 o 
   3  -2   4       72.63       70.57      2.33 o 
   4  -2   4       45.52       47.19      1.62 o 
   5  -2   4       24.44       23.11      1.17 o 
   6  -2   4       98.98       76.32      5.05 o 
   7  -2   4       45.00       45.38      3.44 o 
   8  -2   4        2.43        4.43      1.36 o 
  -8  -1   4       28.61       34.19      2.41 o 
  -7  -1   4      199.90      190.24      9.60 o 
  -6  -1   4       51.14       50.33      2.42 o 
  -5  -1   4      112.13      119.46      3.86 o 
  -4  -1   4       60.75       68.05      1.94 o 
  -3  -1   4        0.64        0.29      0.14 o 
  -2  -1   4       17.01       24.61      0.65 o 
  -1  -1   4      103.45       77.73      1.94 o 
   0  -1   4     5425.07     5425.44    138.72 o 
   1  -1   4        7.16        4.72      0.32 o 
   2  -1   4       96.86      141.98      3.61 o 
   3  -1   4       51.96       50.58      1.52 o 
   4  -1   4       10.39       12.07      0.53 o 
   5  -1   4        0.54        0.14      0.33 o 
   6  -1   4       44.56       39.35      5.55 o 
   7  -1   4        8.45        9.48      1.85 o 
   8  -1   4        0.00        0.00      0.83 o 
  -9   0   4        0.04        0.21      0.52 o 
  -8   0   4        4.95        5.22      1.02 o 
  -7   0   4       27.14       26.94      1.64 o 
  -6   0   4      835.82      812.51     33.62 o 
  -5   0   4       76.82       66.61      2.43 o 
  -4   0   4       52.54       67.94      2.24 o 
  -3   0   4       36.89       37.05      1.00 o 
  -2   0   4       55.59       43.83      1.12 o 
  -1   0   4     2596.57     2417.55     59.28 o 
   0   0   4     1759.93     1725.40     42.32 o 
   1   0   4      439.08      419.48      9.90 o 
   2   0   4      108.24       85.72      2.21 o 
   3   0   4       28.59       25.15      0.84 o 
   4   0   4      238.82      219.78      6.15 o 
   5   0   4        6.62        8.38      1.27 o 
   6   0   4       17.87       15.80      1.38 o 
   7   0   4       14.92       13.74      2.39 o 
   8   0   4        5.98        7.05      1.96 o 
  -9   1   4       20.30       20.84      1.32 o 
  -8   1   4       16.01       15.42      1.21 o 
  -7   1   4      589.31      581.94     24.27 o 
  -6   1   4      126.14      124.61      5.47 o 
  -5   1   4       77.63       71.48      2.21 o 
  -4   1   4       52.00       51.90      1.61 o 
  -3   1   4       71.91       99.39      3.01 o 
  -2   1   4      338.06      323.69      8.09 o 
  -1   1   4      726.41      751.08     18.40 o 
   0   1   4       38.59       48.18      1.17 o 
   1   1   4      441.27      459.43     10.04 o 
   2   1   4       19.22       21.98      0.61 o 
   3   1   4       66.62       69.14      1.94 o 
   4   1   4       19.28       30.14      1.25 o 
   5   1   4        3.93        2.55      0.60 o 
   6   1   4       19.67       23.05      2.12 o 
   7   1   4       13.85       12.96      2.42 o 
  -9   2   4       13.36       17.58      1.48 o 
  -8   2   4        3.77        2.76      0.54 o 
  -7   2   4       77.52       72.03      3.30 o 
  -6   2   4       12.93       17.36      0.88 o 
  -5   2   4       69.11       76.58      2.34 o 
  -4   2   4       78.88       81.89      2.39 o 
  -3   2   4      304.45      297.20      8.75 o 
  -2   2   4        0.57       -0.19      0.10 o 
  -1   2   4      405.08      404.14      9.15 o 
   0   2   4      168.28      185.44      4.25 o 
   1   2   4        1.16        0.96      0.13 o 
   2   2   4        0.21        0.31      0.13 o 
   3   2   4       95.03      102.79      2.46 o 
   4   2   4       25.15       23.20      1.02 o 
   5   2   4        2.71        6.77      0.82 o 
   6   2   4       11.12        8.07      2.01 o 
   7   2   4        0.27       -0.55      0.99 o 
  -9   3   4        2.44        5.62      0.56 o 
  -8   3   4        4.42        3.34      0.50 o 
  -7   3   4       29.48       30.62      2.55 o 
  -6   3   4       32.35       25.30      1.63 o 
  -5   3   4       54.93       48.45      1.60 o 
  -4   3   4      216.87      230.03      6.45 o 
  -3   3   4       33.18       28.76      0.92 o 
  -2   3   4       12.29        8.48      0.32 o 
  -1   3   4      772.79      854.27     17.97 o 
   0   3   4       15.39       20.60      0.57 o 
   1   3   4        1.25        4.01      0.22 o 
   2   3   4       67.48       57.69      1.41 o 
   3   3   4        2.22        0.34      0.22 o 
   4   3   4       54.73       48.97      2.12 o 
   5   3   4        5.51        6.04      0.82 o 
   6   3   4        8.40        8.54      1.32 o 
   7   3   4        4.35        4.26      1.58 o 
  -9   4   4        8.50        7.56      0.98 o 
  -8   4   4       58.08       56.37      3.30 o 
  -7   4   4      301.60      277.09     13.38 o 
  -6   4   4       59.29       52.45      1.88 o 
  -5   4   4        0.03        0.63      0.26 o 
  -4   4   4       80.89       74.18      2.28 o 
  -3   4   4       43.79       27.23      0.89 o 
  -2   4   4       92.33       89.37      2.22 o 
  -1   4   4      294.46      346.83      7.89 o 
   0   4   4        0.18        1.82      0.20 o 
   1   4   4       55.14       37.57      0.95 o 
   2   4   4       17.34       21.34      0.82 o 
   3   4   4       23.60       33.71      1.35 o 
   4   4   4       37.56       30.80      1.59 o 
   5   4   4        7.23        5.92      0.79 o 
   6   4   4        9.61       11.09      1.44 o 
  -9   5   4        6.94        3.39      1.50 o 
  -8   5   4        4.99        4.30      1.09 o 
  -7   5   4      132.72      111.03      4.79 o 
  -6   5   4       36.24       34.91      1.61 o 
  -5   5   4       42.05       48.98      2.12 o 
  -4   5   4      147.14      138.39      4.96 o 
  -3   5   4       47.60       54.15      1.47 o 
  -2   5   4        4.11        6.65      0.36 o 
  -1   5   4       11.97        5.13      0.41 o 
   0   5   4       97.96      121.24      3.04 o 
   1   5   4        0.37        0.18      0.22 o 
   2   5   4        8.12        5.41      0.61 o 
   3   5   4        5.98        6.36      0.58 o 
   4   5   4       22.71       23.14      1.78 o 
   5   5   4        0.21        0.71      0.64 o 
  -9   6   4        2.67        3.04      1.59 o 
  -8   6   4       18.34       16.92      1.51 o 
  -7   6   4       40.04       44.21      3.12 o 
  -6   6   4       54.71       48.97      4.38 o 
  -5   6   4       22.70       21.97      1.47 o 
  -4   6   4      388.03      373.05     14.53 o 
  -3   6   4       11.90       11.84      0.95 o 
  -2   6   4       14.64       17.26      0.91 o 
  -1   6   4       31.95       33.93      1.44 o 
   0   6   4       35.18       33.23      1.30 o 
   1   6   4      116.65      105.76      3.92 o 
   2   6   4        1.04        3.95      0.56 o 
   3   6   4        6.08        5.65      0.70 o 
   4   6   4        0.47        0.09      0.73 o 
  -8   7   4        5.01        8.15      1.12 o 
  -7   7   4        8.13       13.27      2.90 o 
  -6   7   4       22.98       29.59      3.53 o 
  -5   7   4       12.05       15.97      1.95 o 
  -4   7   4       28.07       31.27      1.93 o 
  -3   7   4       37.55       36.28      1.67 o 
  -2   7   4        4.34       11.31      0.78 o 
  -1   7   4        0.95        1.21      0.40 o 
   0   7   4        0.01        1.26      0.46 o 
   1   7   4        2.32        0.36      0.45 o 
   2   7   4       51.32       55.56      2.83 o 
   3   7   4        0.00       -0.35      1.11 o 
  -8   8   4        0.67        0.59      0.74 o 
  -7   8   4       47.72       58.53      4.15 o 
  -6   8   4        9.29        6.46      1.18 o 
  -5   8   4       23.40       19.86      2.05 o 
  -4   8   4       18.80       22.30      2.24 o 
  -3   8   4        5.09        1.38      0.48 o 
  -2   8   4       44.08       52.24      2.61 o 
  -1   8   4       52.77       49.79      2.29 o 
   0   8   4       10.31       20.31      1.71 o 
   1   8   4        3.55        4.15      0.76 o 
   2   8   4        0.94        1.81      0.98 o 
  -7   9   4       53.42       69.84      4.92 o 
  -6   9   4        9.02       18.61      2.12 o 
  -5   9   4        8.25        9.51      2.56 o 
  -4   9   4       14.50        6.13      1.29 o 
  -3   9   4       15.08       15.26      1.34 o 
  -2   9   4        6.37       12.50      1.15 o 
  -1   9   4        3.61        4.07      1.10 o 
   0   9   4        9.13       12.20      1.84 o 
  -4  10   4        2.52        0.89      0.95 o 
  -3  10   4        1.64        1.60      0.78 o 
  -1  -9   5        2.75        8.88      1.09 o 
   0  -9   5        1.03       -0.93      0.51 o 
   1  -9   5        6.51        2.21      1.02 o 
   2  -9   5        0.00       -0.19      0.50 o 
   3  -9   5        0.65        3.84      0.80 o 
   4  -9   5        4.50        2.99      1.50 o 
   5  -9   5        0.24        0.04      1.17 o 
  -3  -8   5        9.26       14.17      1.86 o 
  -2  -8   5       29.41       35.85      1.93 o 
  -1  -8   5        8.99       12.79      1.36 o 
   0  -8   5       13.00       13.16      1.14 o 
   1  -8   5       14.31       11.20      0.95 o 
   2  -8   5        0.00        0.16      0.39 o 
   3  -8   5      105.85      109.28      4.88 o 
   4  -8   5       14.23       18.09      2.43 o 
   5  -8   5        1.00        1.18      0.78 o 
   6  -8   5        6.29        7.56      1.42 o 
  -4  -7   5        4.06        6.11      1.81 o 
  -3  -7   5       44.35       49.39      2.51 o 
  -2  -7   5       67.95       69.13      2.74 o 
  -1  -7   5       27.87       36.69      1.60 o 
   0  -7   5        2.47        1.66      0.52 o 
   1  -7   5       27.43       29.07      1.41 o 
   2  -7   5        1.95        3.72      0.51 o 
   3  -7   5        0.47        2.01      0.41 o 
   4  -7   5       16.63       16.61      2.26 o 
   5  -7   5       17.38       20.14      2.09 o 
   6  -7   5        3.41        4.18      1.06 o 
   7  -7   5        4.85        6.48      1.30 o 
  -5  -6   5       33.78       41.69      2.49 o 
  -4  -6   5       16.56       19.46      2.17 o 
  -3  -6   5       36.21       39.58      1.71 o 
  -2  -6   5       44.99       45.41      1.90 o 
  -1  -6   5        0.01        0.75      0.31 o 
   0  -6   5        6.17        9.73      0.73 o 
   1  -6   5       42.46       40.88      1.24 o 
   2  -6   5        8.36        3.63      0.46 o 
   3  -6   5       36.17       35.74      1.63 o 
   4  -6   5        2.67        0.27      0.43 o 
   5  -6   5        0.04        0.32      0.40 o 
   6  -6   5       28.16       34.62      2.89 o 
   7  -6   5        3.72        4.77      1.57 o 
   8  -6   5        6.20        4.60      1.19 o 
  -6  -5   5        2.05        2.89      0.62 o 
  -5  -5   5       42.63       42.05      2.38 o 
  -4  -5   5        6.75        6.10      0.75 o 
  -3  -5   5       42.12       47.34      1.74 o 
  -2  -5   5       74.75       75.12      2.24 o 
  -1  -5   5       33.14       33.80      1.02 o 
   0  -5   5        0.56        0.94      0.20 o 
   1  -5   5       53.10       57.10      1.68 o 
   2  -5   5       10.09       19.34      0.85 o 
   3  -5   5      119.75      113.87      4.40 o 
   4  -5   5       16.30       23.61      1.97 o 
   5  -5   5        7.70        7.17      0.80 o 
   6  -5   5        7.86       11.95      1.52 o 
   7  -5   5       16.53       13.21      1.72 o 
   8  -5   5        2.88        3.83      1.41 o 
  -7  -4   5       28.29       29.19      3.53 o 
  -6  -4   5       13.31       13.62      1.55 o 
  -5  -4   5       17.94       14.18      1.16 o 
  -4  -4   5       24.99       30.89      1.42 o 
  -3  -4   5       32.74       35.62      1.53 o 
  -2  -4   5       40.69       44.65      1.10 o 
  -1  -4   5       80.49       86.38      1.82 o 
   0  -4   5      142.70      175.41      3.53 o 
   1  -4   5        1.29        1.86      0.21 o 
   2  -4   5       81.23       83.52      2.32 o 
   3  -4   5       16.85       15.74      0.62 o 
   4  -4   5        0.20        0.46      0.55 o 
   5  -4   5       53.79       43.93      2.07 o 
   6  -4   5        3.05        3.93      1.98 o 
   7  -4   5        3.07        0.68      0.92 o 
   8  -4   5       62.51       58.66      4.41 o 
  -7  -3   5       33.48       41.50      2.88 o 
  -6  -3   5       56.94       51.41      3.09 o 
  -5  -3   5        2.32        1.76      0.39 o 
  -4  -3   5       31.42       31.77      1.39 o 
  -3  -3   5      176.81      159.79      4.68 o 
  -2  -3   5        1.59        2.20      0.20 o 
  -1  -3   5      260.64      263.21      5.53 o 
   0  -3   5        6.79        2.01      0.22 o 
   1  -3   5        2.65        2.50      0.28 o 
   2  -3   5      226.42      173.48      4.86 o 
   3  -3   5      220.20      227.11      6.73 o 
   4  -3   5       10.70       12.68      0.59 o 
   5  -3   5       30.37       44.76      2.11 o 
   6  -3   5      190.91      179.15     11.06 o 
   7  -3   5       71.53       75.09      5.12 o 
   8  -3   5       33.57       37.13      3.22 o 
  -8  -2   5       19.54       23.73      2.41 o 
  -7  -2   5       12.44        9.59      1.23 o 
  -6  -2   5       10.86       14.91      1.04 o 
  -5  -2   5       47.23       46.44      2.28 o 
  -4  -2   5       23.81       28.49      1.03 o 
  -3  -2   5      361.49      379.09      9.00 o 
  -2  -2   5       52.02       36.37      0.81 o 
  -1  -2   5      102.90      132.63      2.84 o 
   0  -2   5       28.97       59.75      1.52 o 
   1  -2   5      118.08      127.79      3.26 o 
   2  -2   5        8.98       14.60      0.55 o 
   3  -2   5       11.32       19.81      0.71 o 
   4  -2   5       44.15       46.49      1.52 o 
   5  -2   5      100.34       87.75      4.53 o 
   6  -2   5       42.67       40.03      3.08 o 
   7  -2   5       18.81       23.91      5.37 o 
   8  -2   5        0.18        0.93      1.06 o 
  -8  -1   5       12.47       20.24      1.80 o 
  -7  -1   5       38.01       42.10      2.68 o 
  -6  -1   5      103.84       98.39      4.48 o 
  -5  -1   5       10.63       10.31      0.98 o 
  -4  -1   5       25.41       31.18      0.96 o 
  -3  -1   5       21.19       32.84      0.90 o 
  -2  -1   5      560.61      574.03     13.24 o 
  -1  -1   5      804.67      803.36     17.71 o 
   0  -1   5       84.77       90.50      2.14 o 
   1  -1   5      268.09      268.32      6.12 o 
   2  -1   5       31.33       26.44      0.76 o 
   3  -1   5      125.34      130.98      3.53 o 
   4  -1   5        1.15        3.34      0.43 o 
   5  -1   5      138.98      135.80      6.74 o 
   6  -1   5       17.52       14.79      1.20 o 
   7  -1   5        4.28        3.63      1.35 o 
   8  -1   5       16.54       23.35      3.31 o 
  -9   0   5       25.42       28.11      2.19 o 
  -8   0   5        0.09        0.80      0.52 o 
  -7   0   5        9.16       11.70      1.05 o 
  -6   0   5      379.00      361.99     15.25 o 
  -5   0   5        0.02        0.32      0.22 o 
  -4   0   5      113.89      101.87      2.88 o 
  -3   0   5        7.61        4.05      0.23 o 
  -2   0   5        7.54        9.53      0.33 o 
  -1   0   5       72.56       59.88      1.43 o 
   0   0   5      567.73      550.98     12.50 o 
   1   0   5       25.84       26.21      0.68 o 
   2   0   5       16.84       19.31      0.56 o 
   3   0   5      111.98      105.43      2.87 o 
   4   0   5      122.78      120.88      4.24 o 
   5   0   5        1.71        1.62      0.38 o 
   6   0   5       38.41       39.48      2.78 o 
   7   0   5        6.69        6.06      1.71 o 
   8   0   5       56.72       72.21      7.20 o 
  -9   1   5        0.04       -0.50      0.48 o 
  -8   1   5       19.26       19.49      1.41 o 
  -7   1   5      346.63      345.43     14.59 o 
  -6   1   5      353.94      341.70     14.37 o 
  -5   1   5      100.87       96.54      3.04 o 
  -4   1   5       63.01       65.73      2.08 o 
  -3   1   5       22.89       21.46      0.64 o 
  -2   1   5     1487.72     1600.28     37.54 o 
  -1   1   5       10.29       21.50      0.55 o 
   0   1   5      194.43      212.50      4.90 o 
   1   1   5        0.37        0.32      0.11 o 
   2   1   5      126.30      138.22      3.12 o 
   3   1   5       42.83       47.53      1.35 o 
   4   1   5       19.79       19.86      0.95 o 
   5   1   5       46.56       40.61      2.35 o 
   6   1   5       29.14       33.84      4.13 o 
   7   1   5        0.32       -0.22      0.94 o 
  -9   2   5       11.69       13.53      2.24 o 
  -8   2   5       90.11       82.55      3.87 o 
  -7   2   5       53.30       54.35      2.38 o 
  -6   2   5      229.54      209.13      7.81 o 
  -5   2   5       41.85       48.02      1.49 o 
  -4   2   5        4.04        3.76      0.40 o 
  -3   2   5        6.66        6.19      0.29 o 
  -2   2   5        8.60        7.92      0.30 o 
  -1   2   5       85.76       94.76      2.16 o 
   0   2   5       49.84       38.94      0.87 o 
   1   2   5       56.44       54.01      1.26 o 
   2   2   5       10.52       12.15      0.45 o 
   3   2   5        2.16        2.88      0.39 o 
   4   2   5      108.92       96.00      3.80 o 
   5   2   5       99.48       95.56      4.24 o 
   6   2   5        0.23        1.19      0.53 o 
   7   2   5        2.17        3.10      1.52 o 
  -9   3   5        0.73        1.55      0.61 o 
  -8   3   5       11.55       10.80      0.82 o 
  -7   3   5        0.15        0.39      0.33 o 
  -6   3   5        1.19        0.64      0.22 o 
  -5   3   5        3.17        5.52      0.41 o 
  -4   3   5       51.04       55.62      1.81 o 
  -3   3   5        3.35        4.82      0.29 o 
  -2   3   5      226.25      208.06      4.98 o 
  -1   3   5        7.77        4.17      0.26 o 
   0   3   5       39.73       26.80      0.67 o 
   1   3   5        0.05        0.48      0.13 o 
   2   3   5       41.77       28.06      0.82 o 
   3   3   5       27.33       25.54      1.14 o 
   4   3   5      129.20      128.61      5.66 o 
   5   3   5        1.90        4.26      0.74 o 
   6   3   5       15.70       16.83      1.39 o 
  -9   4   5        3.85        7.10      0.96 o 
  -8   4   5        1.77        3.20      0.78 o 
  -7   4   5      120.89      115.04      5.08 o 
  -6   4   5       15.87       11.43      0.96 o 
  -5   4   5        0.03        0.73      0.22 o 
  -4   4   5        6.76        8.38      0.73 o 
  -3   4   5      110.56      119.43      3.04 o 
  -2   4   5      220.89      232.91      5.85 o 
  -1   4   5        2.05        0.83      0.16 o 
   0   4   5       52.85       48.68      1.27 o 
   1   4   5       55.17       52.88      1.43 o 
   2   4   5      777.64      774.83     22.57 o 
   3   4   5        6.45       10.04      0.65 o 
   4   4   5        0.25        0.32      0.44 o 
   5   4   5       10.69        7.15      0.99 o 
   6   4   5        7.06        7.28      0.92 o 
  -9   5   5       25.09       23.09      2.40 o 
  -8   5   5       19.46       19.19      2.08 o 
  -7   5   5       32.46       29.62      1.87 o 
  -6   5   5       15.55       14.89      0.96 o 
  -5   5   5       24.96       25.16      1.34 o 
  -4   5   5      130.72      120.90      5.22 o 
  -3   5   5        9.72       12.64      0.53 o 
  -2   5   5        0.01        0.07      0.21 o 
  -1   5   5      108.46       85.91      2.91 o 
   0   5   5      138.06      151.50      4.38 o 
   1   5   5      360.47      305.60      8.62 o 
   2   5   5      190.08      188.97      6.70 o 
   3   5   5       41.47       39.54      1.87 o 
   4   5   5       45.94       49.03      3.66 o 
   5   5   5       41.71       40.13      4.43 o 
  -9   6   5        2.34        3.47      1.69 o 
  -8   6   5        2.73        0.91      1.34 o 
  -7   6   5        4.83        7.66      1.09 o 
  -6   6   5      204.98      187.68     11.58 o 
  -5   6   5      199.34      198.99      9.01 o 
  -4   6   5        3.43        4.71      0.60 o 
  -3   6   5       26.56       24.14      1.95 o 
  -2   6   5       26.67       28.26      1.26 o 
  -1   6   5       23.23       17.08      0.97 o 
   0   6   5        9.40       16.21      0.93 o 
   1   6   5      201.39      215.66      7.63 o 
   2   6   5        1.21        2.30      0.56 o 
   3   6   5        7.70        6.13      0.86 o 
   4   6   5       41.42       46.75      3.73 o 
  -8   7   5       10.49       14.16      3.98 o 
  -7   7   5        1.42        1.52      0.68 o 
  -6   7   5       30.24       30.01      5.43 o 
  -5   7   5       54.39       53.11      5.51 o 
  -4   7   5        9.65       13.83      1.12 o 
  -3   7   5        0.02        1.47      0.56 o 
  -2   7   5      127.58      121.83      4.40 o 
  -1   7   5       93.32       68.80      2.68 o 
   0   7   5       18.36       21.37      1.64 o 
   1   7   5       15.85       16.88      1.23 o 
   2   7   5       65.68       67.07      3.32 o 
   3   7   5        0.28        0.20      0.54 o 
  -8   8   5       64.51       68.94      4.81 o 
  -7   8   5        1.22        1.32      0.97 o 
  -6   8   5       17.44       19.92      2.09 o 
  -5   8   5        4.07        5.13      1.11 o 
  -4   8   5      116.60      114.27      7.50 o 
  -3   8   5        7.24       14.52      1.87 o 
  -2   8   5      118.19       85.44      3.98 o 
  -1   8   5       17.19        7.44      0.88 o 
   0   8   5       46.75       36.17      2.47 o 
   1   8   5        2.02        2.23      0.69 o 
   2   8   5        1.26        0.16      0.54 o 
  -6   9   5       88.18       90.70      7.33 o 
  -5   9   5        2.27        0.31      1.07 o 
  -4   9   5        1.04        0.29      0.76 o 
  -3   9   5        0.10        0.44      0.49 o 
  -2   9   5        3.95        1.87      0.62 o 
  -1   9   5        0.06        1.03      1.73 o 
   0   9   5        0.60        0.19      0.72 o 
  -1  -9   6        1.46       -0.04      0.50 o 
   0  -9   6       73.10       52.05      2.76 o 
   1  -9   6        1.98        1.21      0.60 o 
   2  -9   6        0.14        0.89      0.58 o 
   3  -9   6        0.42        1.07      0.66 o 
   4  -9   6        2.78        6.23      2.00 o 
  -3  -8   6        0.17        1.49      0.85 o 
  -2  -8   6       32.25       29.67      1.71 o 
  -1  -8   6        1.42        0.98      0.50 o 
   0  -8   6        5.52        3.57      0.63 o 
   1  -8   6        0.00        0.52      0.63 o 
   2  -8   6        0.06        0.16      0.41 o 
   3  -8   6      141.02      152.67      6.69 o 
   4  -8   6        1.79        0.34      0.43 o 
   5  -8   6       18.32       10.63      3.06 o 
   6  -8   6       10.64       15.59      2.01 o 
  -4  -7   6        0.12        1.12      0.76 o 
  -3  -7   6       47.00       48.83      3.15 o 
  -2  -7   6       22.14       27.75      1.86 o 
  -1  -7   6        4.88        2.12      0.55 o 
   0  -7   6       31.25       36.17      1.69 o 
   1  -7   6       28.17       21.08      1.23 o 
   2  -7   6       74.57       77.41      3.22 o 
   3  -7   6       15.42       17.91      1.47 o 
   4  -7   6        1.44        1.60      0.49 o 
   5  -7   6       15.12       16.14      2.99 o 
   6  -7   6        0.58        0.59      0.76 o 
   7  -7   6        9.55        7.89      1.47 o 
  -5  -6   6        0.30        0.36      0.53 o 
  -4  -6   6       42.66       45.75      2.31 o 
  -3  -6   6        3.29        2.92      0.44 o 
  -2  -6   6       36.63       38.61      1.70 o 
  -1  -6   6       78.37       69.33      2.50 o 
   0  -6   6        0.35        0.71      0.29 o 
   1  -6   6        2.86        2.77      0.37 o 
   2  -6   6       47.13       33.56      1.47 o 
   3  -6   6       10.69       15.87      1.15 o 
   4  -6   6       14.82       15.89      1.09 o 
   5  -6   6        6.21       10.34      1.98 o 
   6  -6   6       34.30       32.77      5.34 o 
   7  -6   6       18.41       25.13      3.51 o 
  -6  -5   6        1.69        1.15      0.75 o 
  -5  -5   6       17.29       18.87      1.47 o 
  -4  -5   6       19.90       23.79      1.50 o 
  -3  -5   6       29.79       34.19      1.54 o 
  -2  -5   6       73.10       59.42      1.84 o 
  -1  -5   6        1.99        2.49      0.31 o 
   0  -5   6       65.36       80.13      2.09 o 
   1  -5   6       30.86       37.39      1.25 o 
   2  -5   6       17.15       18.59      0.90 o 
   3  -5   6        0.12        0.17      0.31 o 
   4  -5   6        9.69       13.90      0.98 o 
   5  -5   6       13.20       17.48      1.50 o 
   6  -5   6        5.21        5.54      1.13 o 
   7  -5   6        5.21       10.25      1.54 o 
  -7  -4   6       21.51       26.02      2.43 o 
  -6  -4   6        6.92        6.55      1.65 o 
  -5  -4   6        1.11        1.54      0.52 o 
  -4  -4   6        4.75        7.80      0.91 o 
  -3  -4   6        7.08        8.18      0.63 o 
  -2  -4   6        1.22        1.90      0.25 o 
  -1  -4   6        0.00        0.81      0.17 o 
   0  -4   6        6.80        9.00      0.38 o 
   1  -4   6        8.26        6.54      0.36 o 
   2  -4   6       39.28       27.92      0.93 o 
   3  -4   6       89.26      107.95      4.21 o 
   4  -4   6        4.10        7.07      0.66 o 
   5  -4   6       23.13       24.56      1.66 o 
   6  -4   6        0.44       -0.06      0.70 o 
   7  -4   6        4.34        5.14      1.18 o 
   8  -4   6       14.71       15.67      2.16 o 
  -7  -3   6        7.61        8.43      1.60 o 
  -6  -3   6        7.47        5.62      0.97 o 
  -5  -3   6        9.41       11.32      0.86 o 
  -4  -3   6       56.88       55.38      2.00 o 
  -3  -3   6        0.03        0.36      0.26 o 
  -2  -3   6       24.99       26.60      0.68 o 
  -1  -3   6      169.01      182.32      3.77 o 
   0  -3   6       71.48       65.20      1.59 o 
   1  -3   6       17.73       20.40      0.69 o 
   2  -3   6      520.59      572.19     13.54 o 
   3  -3   6        0.01        0.04      0.22 o 
   4  -3   6        3.09        6.10      0.93 o 
   5  -3   6       15.84       20.19      1.48 o 
   6  -3   6      374.05      387.15     18.68 o 
   7  -3   6        2.69        2.24      0.88 o 
   8  -3   6        0.61        0.56      0.80 o 
  -8  -2   6       13.05       12.49      1.49 o 
  -7  -2   6       58.68       56.27      3.33 o 
  -6  -2   6       58.56       54.16      2.66 o 
  -5  -2   6       19.28       23.64      2.10 o 
  -4  -2   6      206.78      214.65      6.44 o 
  -3  -2   6       45.23       50.90      1.37 o 
  -2  -2   6        7.21       11.38      0.61 o 
  -1  -2   6      215.04      219.51      4.65 o 
   0  -2   6      533.07      463.35     10.57 o 
   1  -2   6      309.85      338.25      8.11 o 
   2  -2   6       68.59       94.86      2.37 o 
   3  -2   6       13.78       14.81      0.60 o 
   4  -2   6        0.76        1.04      0.31 o 
   5  -2   6      239.25      251.01     12.27 o 
   6  -2   6      135.79      126.70      6.46 o 
   7  -2   6        0.57        0.96      0.77 o 
   8  -2   6        1.57        2.11      1.30 o 
  -8  -1   6        7.07        6.11      1.00 o 
  -7  -1   6       23.81       26.38      1.76 o 
  -6  -1   6        2.51        1.46      1.07 o 
  -5  -1   6      117.51      133.75      4.08 o 
  -4  -1   6        0.15        0.32      0.17 o 
  -3  -1   6      139.93      134.85      3.09 o 
  -2  -1   6      160.66      145.64      3.34 o 
  -1  -1   6      926.88     1012.82     20.72 o 
   0  -1   6      272.38      307.31      7.33 o 
   1  -1   6      185.07      182.57      3.93 o 
   2  -1   6        1.26        0.02      0.14 o 
   3  -1   6       66.25       69.53      1.87 o 
   4  -1   6       32.11       25.88      1.12 o 
   5  -1   6       97.67       99.31      4.39 o 
   6  -1   6        4.29        1.44      0.76 o 
   7  -1   6        1.63        3.10      1.79 o 
  -9   0   6       51.53       52.33      3.22 o 
  -8   0   6       30.86       35.11      2.10 o 
  -7   0   6      100.86       99.63      4.61 o 
  -6   0   6        2.58        4.87      0.60 o 
  -5   0   6       14.21       14.41      1.01 o 
  -4   0   6       54.36       42.24      1.13 o 
  -3   0   6       13.52       11.99      0.51 o 
  -2   0   6       73.97       79.43      2.01 o 
  -1   0   6     1167.58     1175.17     25.55 o 
   0   0   6      302.37      353.13      7.52 o 
   1   0   6      355.43      373.38      8.22 o 
   2   0   6      794.11      786.30     17.18 o 
   3   0   6      197.58      207.70      5.52 o 
   4   0   6      106.63       97.56      3.47 o 
   5   0   6       73.04       77.64      3.55 o 
   6   0   6      103.85       93.80      6.25 o 
   7   0   6        2.98        6.40      1.80 o 
  -9   1   6       12.77       14.15      1.16 o 
  -8   1   6        0.77        1.19      0.48 o 
  -7   1   6       54.29       53.58      2.39 o 
  -6   1   6        3.44        2.26      0.49 o 
  -5   1   6      156.74      144.78      4.44 o 
  -4   1   6      799.04      828.02     24.20 o 
  -3   1   6      116.46       97.03      2.52 o 
  -2   1   6      429.08      438.56     10.84 o 
  -1   1   6        0.00        0.36      0.15 o 
   0   1   6     1005.07     1000.06     21.89 o 
   1   1   6      152.21      144.25      3.15 o 
   2   1   6     1521.80     1556.11     35.15 o 
   3   1   6       42.13       42.66      1.29 o 
   4   1   6      206.33      204.89      7.08 o 
   5   1   6        1.20        0.04      0.32 o 
   6   1   6       33.69       28.01      3.70 o 
   7   1   6       21.28       26.99      3.83 o 
  -9   2   6       50.62       51.21      2.40 o 
  -8   2   6        0.05        0.08      0.37 o 
  -7   2   6        2.89        3.33      0.56 o 
  -6   2   6       26.88       28.41      1.59 o 
  -5   2   6        3.49        1.78      0.32 o 
  -4   2   6     1597.77     1631.50     47.46 o 
  -3   2   6       79.93       66.41      1.69 o 
  -2   2   6     1240.30     1274.93     29.94 o 
  -1   2   6        5.38        9.29      0.40 o 
   0   2   6      408.34      440.83      8.77 o 
   1   2   6      107.76      124.01      2.66 o 
   2   2   6        2.77        2.07      0.23 o 
   3   2   6        0.11        0.29      0.22 o 
   4   2   6        5.30        4.67      0.62 o 
   5   2   6       71.12       66.41      3.59 o 
   6   2   6        3.56        5.03      0.88 o 
  -9   3   6        6.91       10.54      0.91 o 
  -8   3   6      146.77      127.94      5.12 o 
  -7   3   6        2.28        3.13      0.53 o 
  -6   3   6      128.50      123.46      4.30 o 
  -5   3   6       23.41       22.32      0.98 o 
  -4   3   6       73.87       59.34      1.93 o 
  -3   3   6        7.01        7.34      0.32 o 
  -2   3   6        1.59        5.06      0.30 o 
  -1   3   6      339.86      356.68      7.84 o 
   0   3   6        0.11        1.03      0.16 o 
   1   3   6        0.67        0.56      0.15 o 
   2   3   6       18.22       21.38      0.76 o 
   3   3   6      121.33      104.63      3.77 o 
   4   3   6        0.33        0.39      0.41 o 
   5   3   6        0.01        0.73      0.69 o 
   6   3   6       11.07       13.04      1.28 o 
  -9   4   6       69.90       63.11      3.20 o 
  -8   4   6        0.90        0.78      0.43 o 
  -7   4   6        6.40        3.63      0.59 o 
  -6   4   6        3.04        2.08      0.41 o 
  -5   4   6       13.12       13.26      0.75 o 
  -4   4   6       56.90       56.30      2.01 o 
  -3   4   6        0.93        2.62      0.23 o 
  -2   4   6       78.78       82.10      2.17 o 
  -1   4   6        6.45        9.91      0.48 o 
   0   4   6      157.63      146.73      3.64 o 
   1   4   6       18.45       20.04      0.86 o 
   2   4   6     1398.07     1330.88     38.58 o 
   3   4   6        8.62        9.17      0.65 o 
   4   4   6        0.04        0.40      0.56 o 
   5   4   6        3.86        5.81      0.94 o 
  -9   5   6       73.57       73.83      5.18 o 
  -8   5   6        2.51        1.47      0.65 o 
  -7   5   6       15.31       16.43      1.30 o 
  -6   5   6      121.89      127.07      6.39 o 
  -5   5   6        1.04        1.42      0.37 o 
  -4   5   6     1658.38     1616.32     58.92 o 
  -3   5   6       94.85       94.09      3.72 o 
  -2   5   6       46.98       32.76      1.36 o 
  -1   5   6        3.43        6.78      0.89 o 
   0   5   6        6.72        2.74      0.40 o 
   1   5   6       17.90       18.12      1.05 o 
   2   5   6       26.88       19.45      1.13 o 
   3   5   6        8.70       13.31      1.00 o 
   4   5   6        1.23        4.16      1.58 o 
  -9   6   6        0.52        1.60      0.63 o 
  -8   6   6       20.23       26.26      2.19 o 
  -7   6   6        9.58        8.27      1.15 o 
  -6   6   6      163.86      177.85     11.04 o 
  -5   6   6      184.54      164.81      7.49 o 
  -4   6   6      107.73      102.86      3.65 o 
  -3   6   6       15.77       20.14      1.07 o 
  -2   6   6        4.94        3.47      0.46 o 
  -1   6   6      273.35      224.07      7.82 o 
   0   6   6       23.32       22.17      1.13 o 
   1   6   6        7.39        6.37      0.77 o 
   2   6   6       67.21       60.15      2.69 o 
   3   6   6        1.51        1.31      0.97 o 
   4   6   6        4.08        2.56      1.40 o 
  -8   7   6        0.69        0.90      0.71 o 
  -7   7   6       70.54       77.04      5.22 o 
  -6   7   6        0.94        0.19      0.62 o 
  -5   7   6       59.07       60.82      4.30 o 
  -4   7   6       19.55       17.93      1.33 o 
  -3   7   6       13.09       18.37      1.49 o 
  -2   7   6        0.15        0.34      0.35 o 
  -1   7   6      109.57       95.93      3.61 o 
   0   7   6        6.97        3.33      0.67 o 
   1   7   6        4.89        5.28      0.76 o 
   2   7   6        4.69        7.74      1.69 o 
  -7   8   6       25.30       27.67      2.57 o 
  -6   8   6        9.25       11.02      3.80 o 
  -5   8   6        7.60        5.24      2.18 o 
  -4   8   6        6.06        7.78      1.90 o 
  -3   8   6       15.74       14.85      1.27 o 
  -2   8   6       14.67       14.77      1.24 o 
  -1   8   6       18.01       24.63      1.68 o 
   0   8   6        6.08        7.05      1.35 o 
   1   8   6        1.43        5.94      0.88 o 
  -6   9   6       43.20       45.72      3.70 o 
  -5   9   6       16.34       18.04      2.18 o 
  -4   9   6       11.49       13.12      1.87 o 
  -3   9   6        0.51        0.78      0.47 o 
  -2   9   6        1.35        5.36      1.17 o 
  -1   9   6        8.61       11.51      1.39 o 
   0  -9   7       25.86       42.09      2.60 o 
   1  -9   7       13.92       12.81      1.47 o 
   2  -9   7       23.20       15.02      1.45 o 
   3  -9   7        7.31        2.01      0.66 o 
   4  -9   7       40.58       30.47      1.82 o 
  -2  -8   7        9.36        7.37      0.89 o 
  -1  -8   7        3.67        0.17      0.49 o 
   0  -8   7        7.68        5.31      0.73 o 
   1  -8   7        2.96        1.77      0.57 o 
   2  -8   7       14.36       22.51      1.57 o 
   3  -8   7       47.87       43.48      2.33 o 
   4  -8   7       50.43       61.93      3.74 o 
   5  -8   7        2.48        5.94      2.07 o 
  -4  -7   7       10.64        9.65      1.46 o 
  -3  -7   7       61.89       63.64      3.83 o 
  -2  -7   7        8.08       11.88      1.20 o 
  -1  -7   7        4.47        5.47      0.71 o 
   0  -7   7        1.83        1.33      0.44 o 
   1  -7   7        5.72        8.93      0.80 o 
   2  -7   7        2.75        0.48      0.45 o 
   3  -7   7      190.47      162.07      7.05 o 
   4  -7   7       29.79       39.20      2.99 o 
   5  -7   7        0.14        0.42      0.75 o 
   6  -7   7        2.61        1.44      1.45 o 
  -5  -6   7        0.35        0.39      0.52 o 
  -4  -6   7       41.41       42.23      2.20 o 
  -3  -6   7      106.13       95.74      5.29 o 
  -2  -6   7        1.08        0.80      0.39 o 
  -1  -6   7        0.84        2.77      0.46 o 
   0  -6   7        6.79        5.41      0.53 o 
   1  -6   7        3.98        1.86      0.44 o 
   2  -6   7        7.81       17.68      1.60 o 
   3  -6   7        1.38        0.82      0.40 o 
   4  -6   7        6.12        1.44      0.54 o 
   5  -6   7        6.11        3.43      0.94 o 
   6  -6   7       64.18       57.24      4.32 o 
   7  -6   7        5.72        4.58      2.44 o 
  -6  -5   7        1.40        1.92      0.51 o 
  -5  -5   7        1.53        1.05      0.50 o 
  -4  -5   7       14.77       15.17      1.38 o 
  -3  -5   7        4.85        5.86      0.65 o 
  -2  -5   7        1.52        3.64      0.42 o 
  -1  -5   7       45.70       41.39      1.41 o 
   0  -5   7      116.87       97.90      2.53 o 
   1  -5   7       66.63       72.69      2.40 o 
   2  -5   7       87.70       75.14      3.08 o 
   3  -5   7        3.09        2.88      0.61 o 
   4  -5   7       15.79       18.37      1.24 o 
   5  -5   7        5.86        4.82      1.06 o 
   6  -5   7        4.50        5.89      1.68 o 
   7  -5   7        4.45        4.94      2.52 o 
  -6  -4   7       17.00       16.38      1.47 o 
  -5  -4   7       15.41       17.00      1.18 o 
  -4  -4   7       89.38       97.87      3.66 o 
  -3  -4   7        7.17        7.29      0.65 o 
  -2  -4   7       45.28       48.16      1.45 o 
  -1  -4   7        0.36        0.88      0.27 o 
   0  -4   7       24.39       36.43      1.03 o 
   1  -4   7       14.85       25.49      0.79 o 
   2  -4   7        1.26        3.14      0.30 o 
   3  -4   7      106.20       85.81      3.13 o 
   4  -4   7       30.51       27.69      1.55 o 
   5  -4   7       29.07       34.27      2.20 o 
   6  -4   7        6.51        3.35      1.29 o 
   7  -4   7        0.01       -0.01      0.70 o 
  -7  -3   7       11.54       12.24      1.86 o 
  -6  -3   7        0.05       -0.21      0.45 o 
  -5  -3   7       13.90       14.66      0.90 o 
  -4  -3   7       30.26       28.28      1.30 o 
  -3  -3   7      132.20      110.51      3.54 o 
  -2  -3   7       86.89       99.08      2.35 o 
  -1  -3   7       66.09       83.68      1.87 o 
   0  -3   7      186.58      182.93      3.93 o 
   1  -3   7        2.47        3.45      0.29 o 
   2  -3   7       11.63       15.63      0.66 o 
   3  -3   7        0.51        1.03      0.42 o 
   4  -3   7       20.54       17.13      1.15 o 
   5  -3   7       45.84       43.46      2.54 o 
   6  -3   7      156.10      151.58      9.61 o 
   7  -3   7        4.08        4.47      1.15 o 
  -8  -2   7        1.43        1.32      0.85 o 
  -7  -2   7       44.22       45.55      2.60 o 
  -6  -2   7        1.82        3.17      0.62 o 
  -5  -2   7        7.85        7.00      0.69 o 
  -4  -2   7      108.86      118.57      3.70 o 
  -3  -2   7       90.08      109.55      2.94 o 
  -2  -2   7       37.30       32.73      0.81 o 
  -1  -2   7       69.48       39.35      0.95 o 
   0  -2   7      974.41      996.44     22.61 o 
   1  -2   7       44.09       34.17      0.97 o 
   2  -2   7       13.82       17.89      0.62 o 
   3  -2   7        4.82        2.84      0.38 o 
   4  -2   7        0.24        0.95      0.30 o 
   5  -2   7       10.82       12.95      0.92 o 
   6  -2   7       59.61       65.84      4.66 o 
   7  -2   7        2.84        2.65      1.00 o 
  -8  -1   7        1.86        0.82      0.59 o 
  -7  -1   7       13.06       14.33      1.21 o 
  -6  -1   7       75.70       65.90      2.87 o 
  -5  -1   7       89.67       77.61      2.66 o 
  -4  -1   7       33.35       34.94      1.01 o 
  -3  -1   7       71.13       51.78      1.29 o 
  -2  -1   7        1.52        1.19      0.14 o 
  -1  -1   7      715.48      718.10     15.23 o 
   0  -1   7      462.76      470.71     10.03 o 
   1  -1   7        5.92       12.84      0.51 o 
   2  -1   7       16.25       22.83      0.89 o 
   3  -1   7       87.80       89.26      2.98 o 
   4  -1   7       13.82       15.70      0.86 o 
   5  -1   7        0.64        0.94      0.37 o 
   6  -1   7       18.47       12.66      1.72 o 
   7  -1   7        2.62        2.79      1.03 o 
  -8   0   7       44.87       48.47      2.41 o 
  -7   0   7      242.73      244.87      9.42 o 
  -6   0   7      165.83      161.58      6.32 o 
  -5   0   7       53.53       46.73      1.86 o 
  -4   0   7       21.83       27.30      0.85 o 
  -3   0   7      396.11      460.59     10.67 o 
  -2   0   7        0.18        0.33      0.14 o 
  -1   0   7       58.22       46.73      1.14 o 
   0   0   7       58.51       71.13      1.62 o 
   1   0   7       60.42       53.35      1.31 o 
   2   0   7       73.69       76.70      1.89 o 
   3   0   7      214.35      212.53      6.79 o 
   4   0   7       20.49       18.25      0.97 o 
   5   0   7       44.87       37.48      1.97 o 
   6   0   7        8.63       10.10      1.61 o 
   7   0   7        4.87        6.61      2.04 o 
  -9   1   7        3.21        2.89      0.64 o 
  -8   1   7        0.01        0.55      0.42 o 
  -7   1   7       23.01       25.19      1.43 o 
  -6   1   7        6.97        6.25      0.67 o 
  -5   1   7       93.62       96.99      4.31 o 
  -4   1   7       47.09       52.04      1.43 o 
  -3   1   7      509.45      500.90     11.62 o 
  -2   1   7      119.46      114.79      2.95 o 
  -1   1   7      684.82      649.60     13.28 o 
   0   1   7       48.45       53.37      1.26 o 
   1   1   7       18.22       22.66      0.66 o 
   2   1   7       12.58       15.56      0.56 o 
   3   1   7       31.05       34.14      1.29 o 
   4   1   7        9.06       12.69      0.90 o 
   5   1   7       20.39       22.55      1.52 o 
   6   1   7        0.19       -0.04      0.48 o 
  -9   2   7       15.53       16.56      1.25 o 
  -8   2   7        0.75        0.57      0.43 o 
  -7   2   7      111.39      105.79      4.29 o 
  -6   2   7       10.03       12.94      1.02 o 
  -5   2   7       67.39       60.94      2.26 o 
  -4   2   7      220.27      229.80      6.87 o 
  -3   2   7        1.48        2.58      0.24 o 
  -2   2   7       80.01       70.42      1.80 o 
  -1   2   7      947.69      900.65     19.05 o 
   0   2   7       64.12       57.65      1.35 o 
   1   2   7       38.93       33.12      0.86 o 
   2   2   7        5.33        6.93      0.39 o 
   3   2   7       11.46       12.11      0.72 o 
   4   2   7       92.95       84.04      3.42 o 
   5   2   7        3.72        2.15      0.63 o 
   6   2   7        0.00        0.81      0.54 o 
  -9   3   7        1.67        1.50      0.48 o 
  -8   3   7       81.30       77.47      3.31 o 
  -7   3   7      127.43      120.18      5.34 o 
  -6   3   7      129.52      121.89      5.35 o 
  -5   3   7       67.00       73.74      2.67 o 
  -4   3   7        2.86        2.43      0.75 o 
  -3   3   7       23.42       23.34      0.69 o 
  -2   3   7      193.34      180.17      4.37 o 
  -1   3   7      193.64      227.98      4.92 o 
   0   3   7      203.16      212.29      4.95 o 
   1   3   7       54.98       60.34      1.62 o 
   2   3   7       34.45       34.45      1.21 o 
   3   3   7       74.39       78.24      2.91 o 
   4   3   7        3.92        5.85      0.88 o 
   5   3   7        4.11        4.11      1.24 o 
  -9   4   7       37.15       41.54      2.31 o 
  -8   4   7       17.00       18.83      1.49 o 
  -7   4   7       70.97       63.99      3.52 o 
  -6   4   7      325.87      307.93     14.96 o 
  -5   4   7       95.74       91.20      3.59 o 
  -4   4   7      360.47      366.78     10.91 o 
  -3   4   7      259.58      259.13      6.78 o 
  -2   4   7        4.64        3.42      0.40 o 
  -1   4   7       98.70      101.54      3.16 o 
   0   4   7      104.93      101.22      3.22 o 
   1   4   7       63.36       60.56      2.37 o 
   2   4   7        7.69        9.24      0.68 o 
   3   4   7        0.78        4.00      0.78 o 
   4   4   7      116.97      112.62      7.12 o 
   5   4   7        3.53       10.89      1.94 o 
  -9   5   7       15.60       17.97      1.49 o 
  -8   5   7        4.45        3.61      0.70 o 
  -7   5   7       26.20       31.11      2.45 o 
  -6   5   7        0.16        0.16      0.48 o 
  -5   5   7      160.50      156.12      7.84 o 
  -4   5   7      512.01      498.47     16.77 o 
  -3   5   7      188.83      179.44      6.24 o 
  -2   5   7      100.77       96.92      3.53 o 
  -1   5   7        1.56        0.81      0.34 o 
   0   5   7      220.49      209.71      6.86 o 
   1   5   7        3.33        1.04      0.41 o 
   2   5   7        8.18        6.11      0.73 o 
   3   5   7       33.32       44.45      2.69 o 
   4   5   7        1.57        1.03      1.14 o 
  -8   6   7        3.59        7.51      1.14 o 
  -7   6   7       36.90       32.84      2.66 o 
  -6   6   7        0.53        1.85      0.63 o 
  -5   6   7       62.99       75.47      4.02 o 
  -4   6   7       29.71       28.25      1.56 o 
  -3   6   7        8.63       17.48      1.02 o 
  -2   6   7        7.69        6.70      0.70 o 
  -1   6   7        3.62        1.39      0.40 o 
   0   6   7        9.39       11.59      0.95 o 
   1   6   7       32.83       31.05      1.71 o 
   2   6   7       23.47       28.49      1.79 o 
   3   6   7       35.69       31.79      3.46 o 
  -8   7   7        2.11        2.13      0.81 o 
  -7   7   7       55.05       51.08      3.84 o 
  -6   7   7        8.30       10.25      2.69 o 
  -5   7   7       42.59       39.29      3.17 o 
  -4   7   7       11.40        8.69      1.38 o 
  -3   7   7       24.52       16.12      1.29 o 
  -2   7   7        5.08        6.74      0.81 o 
  -1   7   7       29.18       41.74      2.05 o 
   0   7   7        6.91        8.35      1.09 o 
   1   7   7        1.31        6.55      0.89 o 
   2   7   7        0.09        1.80      0.67 o 
  -7   8   7       42.76       50.68      4.78 o 
  -6   8   7       20.19       23.32      3.72 o 
  -5   8   7        7.52       11.69      1.72 o 
  -4   8   7        1.17        1.95      0.92 o 
  -3   8   7       11.10        9.62      0.99 o 
  -2   8   7        8.87        6.99      0.86 o 
  -1   8   7        2.36        6.02      0.87 o 
   0   8   7       40.70       34.84      2.49 o 
  -5   9   7       14.54       29.94      2.97 o 
  -4   9   7       10.19        6.59      1.49 o 
  -3   9   7        5.91        2.48      0.93 o 
  -2   9   7       55.26       43.93      2.45 o 
  -2  -8   8       10.93       12.38      1.18 o 
  -1  -8   8       40.89       35.14      2.60 o 
   0  -8   8       16.48       21.41      1.43 o 
   1  -8   8       25.10       35.58      2.13 o 
   2  -8   8       25.84       28.30      1.85 o 
   3  -8   8        1.99        5.35      1.13 o 
   4  -8   8       17.78       18.84      1.77 o 
  -3  -7   8        9.86        5.78      1.09 o 
  -2  -7   8       47.23       52.19      2.48 o 
  -1  -7   8        6.55       10.77      1.44 o 
   0  -7   8        2.20        1.86      0.53 o 
   1  -7   8       38.73       38.89      2.48 o 
   2  -7   8        1.73        1.85      0.56 o 
   3  -7   8        4.73        6.22      1.37 o 
   4  -7   8       12.19       15.56      1.31 o 
   5  -7   8       21.35       21.30      2.40 o 
  -4  -6   8        3.88        3.51      0.78 o 
  -3  -6   8       77.15       73.50      4.18 o 
  -2  -6   8       40.36       45.42      1.98 o 
  -1  -6   8       40.30       44.06      1.67 o 
   0  -6   8        6.38        6.82      0.78 o 
   1  -6   8       50.27       43.43      1.61 o 
   2  -6   8        0.03        0.10      0.38 o 
   3  -6   8       21.87       21.28      2.57 o 
   4  -6   8        3.16        3.75      0.64 o 
   5  -6   8        1.77        0.79      0.76 o 
   6  -6   8        2.24        6.51      1.37 o 
  -5  -5   8        5.80        7.35      1.05 o 
  -4  -5   8        3.43        4.60      0.69 o 
  -3  -5   8        0.00        0.44      0.39 o 
  -2  -5   8        3.92        2.30      0.38 o 
  -1  -5   8       45.84       36.83      1.31 o 
   0  -5   8       33.50       33.82      1.26 o 
   1  -5   8        2.38        4.38      0.55 o 
   2  -5   8       43.81       46.94      2.09 o 
   3  -5   8        2.28        2.17      0.47 o 
   4  -5   8        0.10        0.60      0.44 o 
   5  -5   8        6.16        7.20      2.05 o 
   6  -5   8        3.38        2.84      1.29 o 
  -6  -4   8       12.35       10.42      1.18 o 
  -5  -4   8        5.52        5.29      0.78 o 
  -4  -4   8       28.54       25.57      1.35 o 
  -3  -4   8        8.28        9.76      0.79 o 
  -2  -4   8       15.44       13.30      0.67 o 
  -1  -4   8       48.25       46.91      1.43 o 
   0  -4   8       49.49       39.72      1.29 o 
   1  -4   8       13.03       14.84      0.73 o 
   2  -4   8      109.66       88.34      3.18 o 
   3  -4   8        4.96        6.57      0.64 o 
   4  -4   8       32.28       29.29      1.46 o 
   5  -4   8        9.86        6.52      1.24 o 
   6  -4   8       11.96       14.54      2.39 o 
   7  -4   8        3.24        4.15      2.28 o 
  -7  -3   8        8.31        7.23      1.00 o 
  -6  -3   8       26.35       24.45      1.78 o 
  -5  -3   8        2.91        3.48      0.54 o 
  -4  -3   8       15.98       14.49      0.84 o 
  -3  -3   8       79.26       64.31      2.21 o 
  -2  -3   8      188.08      170.38      4.29 o 
  -1  -3   8       31.42       30.71      0.95 o 
   0  -3   8      233.00      213.83      5.33 o 
   1  -3   8        8.56        7.05      0.46 o 
   2  -3   8       39.24       46.29      1.48 o 
   3  -3   8        1.00        0.76      0.32 o 
   4  -3   8        0.48        0.66      0.35 o 
   5  -3   8      192.48      186.81      9.53 o 
   6  -3   8        5.83        5.93      1.24 o 
   7  -3   8        4.27        5.34      1.31 o 
  -7  -2   8       17.85       21.36      1.67 o 
  -6  -2   8      188.30      180.68      7.89 o 
  -5  -2   8        5.59        6.24      0.64 o 
  -4  -2   8        7.89       10.77      0.70 o 
  -3  -2   8       20.88       27.00      0.99 o 
  -2  -2   8       50.64       59.78      1.50 o 
  -1  -2   8      312.43      309.63      6.54 o 
   0  -2   8      453.48      501.44     10.36 o 
   1  -2   8        9.00        9.89      0.57 o 
   2  -2   8      123.55      146.01      4.17 o 
   3  -2   8        1.36        3.25      0.48 o 
   4  -2   8       18.49       23.80      1.17 o 
   5  -2   8       53.97       57.39      3.30 o 
   6  -2   8       14.42       11.75      1.75 o 
   7  -2   8        0.06       -0.34      0.74 o 
  -8  -1   8       62.38       58.77      3.10 o 
  -7  -1   8       11.27       11.00      1.01 o 
  -6  -1   8      335.07      329.15     12.45 o 
  -5  -1   8       14.32       12.31      0.80 o 
  -4  -1   8      123.27      130.30      4.33 o 
  -3  -1   8        2.81        6.27      0.81 o 
  -2  -1   8      279.35      294.79      6.44 o 
  -1  -1   8      209.13      201.15      4.37 o 
   0  -1   8      493.17      516.03     10.34 o 
   1  -1   8       42.10       44.05      1.12 o 
   2  -1   8       11.23       14.13      0.65 o 
   3  -1   8        3.81        2.79      0.40 o 
   4  -1   8      127.34      126.11      4.93 o 
   5  -1   8        1.15        1.61      0.57 o 
   6  -1   8        2.57        1.74      2.47 o 
   7  -1   8        0.39        0.47      0.90 o 
  -8   0   8       88.92       82.94      3.61 o 
  -7   0   8      225.53      223.18      8.61 o 
  -6   0   8      352.89      332.65     12.55 o 
  -5   0   8       35.68       35.24      1.35 o 
  -4   0   8        7.29        8.45      0.57 o 
  -3   0   8        1.27        2.21      0.25 o 
  -2   0   8      182.27      199.05      5.04 o 
  -1   0   8      142.23      153.39      3.48 o 
   0   0   8      153.42      149.96      3.31 o 
   1   0   8       34.32       32.62      0.88 o 
   2   0   8       12.66       15.19      0.69 o 
   3   0   8        9.15        8.90      0.73 o 
   4   0   8        2.81        4.52      0.84 o 
   5   0   8       17.46       17.33      1.24 o 
   6   0   8        4.52        4.56      1.22 o 
  -8   1   8        1.87       -0.04      0.47 o 
  -7   1   8       75.74       69.12      3.00 o 
  -6   1   8       48.85       43.94      2.02 o 
  -5   1   8        3.97        3.16      0.39 o 
  -4   1   8        0.00        0.50      0.18 o 
  -3   1   8        0.16        1.14      0.48 o 
  -2   1   8       19.86       23.55      0.77 o 
  -1   1   8       12.41       20.85      0.57 o 
   0   1   8        4.07        4.81      0.28 o 
   1   1   8        4.55        2.80      0.24 o 
   2   1   8        0.50        1.11      0.27 o 
   3   1   8       11.38       10.49      0.67 o 
   4   1   8       24.94       24.01      1.34 o 
   5   1   8       37.43       33.93      1.91 o 
   6   1   8        6.13        5.86      0.81 o 
  -9   2   8        0.16        0.27      0.51 o 
  -8   2   8        2.63        1.97      0.55 o 
  -7   2   8        0.26        0.49      0.38 o 
  -6   2   8        0.06       -0.23      0.34 o 
  -5   2   8       27.77       29.03      1.64 o 
  -4   2   8      109.01      108.79      3.29 o 
  -3   2   8       61.57       63.03      1.70 o 
  -2   2   8       12.88       12.81      0.51 o 
  -1   2   8        4.08        6.93      0.34 o 
   0   2   8       72.57       66.20      1.60 o 
   1   2   8       63.41       55.53      1.44 o 
   2   2   8       97.75       90.37      2.87 o 
   3   2   8       16.71       17.84      0.96 o 
   4   2   8       14.05       13.97      1.14 o 
   5   2   8       12.14       16.16      1.91 o 
   6   2   8       37.81       41.36      2.59 o 
  -9   3   8        9.10        9.21      0.90 o 
  -8   3   8       14.39       15.43      1.14 o 
  -7   3   8       26.98       29.02      1.74 o 
  -6   3   8       33.71       25.94      1.51 o 
  -5   3   8       15.05       16.58      0.96 o 
  -4   3   8       28.16       29.85      0.95 o 
  -3   3   8      374.12      379.61      9.98 o 
  -2   3   8       10.21        8.92      0.50 o 
  -1   3   8        1.86        2.60      0.25 o 
   0   3   8      160.99      162.44      4.68 o 
   1   3   8       86.74       77.62      2.12 o 
   2   3   8      596.67      615.98     19.17 o 
   3   3   8      152.35      148.56      5.20 o 
   4   3   8        8.14       10.38      1.18 o 
   5   3   8       16.92       14.83      1.44 o 
  -9   4   8       43.58       42.68      2.43 o 
  -8   4   8       22.18       24.06      2.96 o 
  -7   4   8       18.41       18.94      1.55 o 
  -6   4   8       11.60       12.55      1.20 o 
  -5   4   8        0.21        0.32      0.37 o 
  -4   4   8      202.87      205.78      7.08 o 
  -3   4   8       80.39       72.75      2.71 o 
  -2   4   8      163.11      175.76      6.20 o 
  -1   4   8       96.89       88.72      3.00 o 
   0   4   8      445.56      453.84     13.48 o 
   1   4   8        4.61        5.76      0.64 o 
   2   4   8       67.92       63.63      2.69 o 
   3   4   8       46.73       42.83      1.98 o 
   4   4   8        0.10        1.81      0.83 o 
  -8   5   8      151.30      133.38      6.91 o 
  -7   5   8       29.54       32.41      4.63 o 
  -6   5   8      492.27      482.31     23.22 o 
  -5   5   8        2.89        2.55      0.66 o 
  -4   5   8        2.05        4.06      0.97 o 
  -3   5   8      142.49      149.19      5.81 o 
  -2   5   8       20.50       17.73      0.99 o 
  -1   5   8      110.06      102.52      3.77 o 
   0   5   8        0.71        0.71      0.37 o 
   1   5   8       63.70       75.40      3.22 o 
   2   5   8       14.88       19.45      1.30 o 
   3   5   8        2.83        1.19      0.61 o 
   4   5   8        4.88        5.31      1.85 o 
  -8   6   8       52.47       56.89      4.06 o 
  -7   6   8       14.55       20.89      2.10 o 
  -6   6   8       37.16       37.48      2.58 o 
  -5   6   8       22.64       21.74      1.74 o 
  -4   6   8        0.23        2.28      0.54 o 
  -3   6   8        4.58        3.26      0.52 o 
  -2   6   8       38.83       31.77      1.49 o 
  -1   6   8       29.16       23.90      1.29 o 
   0   6   8       24.27       23.87      1.60 o 
   1   6   8        3.50        4.18      0.68 o 
   2   6   8       31.59       37.96      2.23 o 
   3   6   8        0.56        3.34      0.87 o 
  -7   7   8        5.09        5.53      1.19 o 
  -6   7   8        4.24        6.03      1.25 o 
  -5   7   8        6.33        5.58      1.15 o 
  -4   7   8       18.09       19.22      2.14 o 
  -3   7   8       28.91       32.01      2.12 o 
  -2   7   8       97.95       98.42      4.53 o 
  -1   7   8        0.00        0.94      0.54 o 
   0   7   8       49.05       53.30      3.13 o 
   1   7   8        0.10        0.31      0.57 o 
  -6   8   8       47.07       58.03      4.43 o 
  -5   8   8        2.80        0.96      2.57 o 
  -4   8   8        4.97        6.60      1.42 o 
  -3   8   8        0.91        1.03      0.52 o 
  -2   8   8        1.89        4.57      0.78 o 
  -1   8   8        0.03        1.44      0.72 o 
   0   8   8        2.07        7.55      2.02 o 
  -1  -8   9        0.68        1.59      0.62 o 
   0  -8   9        0.14       -0.35      0.48 o 
   1  -8   9        1.80        1.45      0.88 o 
   2  -8   9       32.85       40.51      2.62 o 
   3  -8   9       11.18        7.80      2.00 o 
  -3  -7   9        0.00       -0.13      0.72 o 
  -2  -7   9       20.59       26.86      1.62 o 
  -1  -7   9        5.79        3.26      0.74 o 
   0  -7   9        0.02        0.15      0.42 o 
   1  -7   9        8.26        6.79      1.03 o 
   2  -7   9       18.34        6.91      1.54 o 
   3  -7   9        0.03        0.42      0.50 o 
   4  -7   9        6.34        2.18      0.60 o 
   5  -7   9        2.38        3.99      1.17 o 
  -4  -6   9       11.35        7.34      1.19 o 
  -3  -6   9       11.06       11.77      1.45 o 
  -2  -6   9       38.95       34.53      1.67 o 
  -1  -6   9       17.07       14.99      1.23 o 
   0  -6   9        3.03        1.33      0.43 o 
   1  -6   9        1.80        1.71      0.55 o 
   2  -6   9        0.74        1.25      0.49 o 
   3  -6   9        1.93        3.30      0.85 o 
   4  -6   9        0.96        0.66      0.50 o 
   5  -6   9        5.24        6.70      1.37 o 
  -5  -5   9        4.40        3.97      0.69 o 
  -4  -5   9        0.02        0.44      0.48 o 
  -3  -5   9        5.23        9.39      0.91 o 
  -2  -5   9       18.41       25.53      1.13 o 
  -1  -5   9       27.91       28.69      1.23 o 
   0  -5   9        6.57       16.32      1.86 o 
   1  -5   9       21.76       33.80      1.60 o 
   2  -5   9       21.93       38.86      1.88 o 
   3  -5   9      114.94      123.77      5.48 o 
   4  -5   9       17.29       15.31      1.20 o 
   5  -5   9        0.11       -0.61      0.72 o 
   6  -5   9       20.68       26.26      2.76 o 
  -6  -4   9        8.76       11.41      1.37 o 
  -5  -4   9       20.87       26.51      1.56 o 
  -4  -4   9       34.90       38.69      2.02 o 
  -3  -4   9       12.53       15.87      1.03 o 
  -2  -4   9        2.49        4.18      0.42 o 
  -1  -4   9        0.10        0.83      0.35 o 
   0  -4   9        0.15        0.57      0.26 o 
   1  -4   9       73.95       57.98      2.14 o 
   2  -4   9       30.59       29.36      1.30 o 
   3  -4   9       10.20        8.17      1.17 o 
   4  -4   9       76.54       74.47      3.48 o 
   5  -4   9        8.96        6.76      0.83 o 
   6  -4   9      224.92      211.60     13.20 o 
  -7  -3   9        0.34       -0.05      0.58 o 
  -6  -3   9       33.42       33.46      2.18 o 
  -5  -3   9       54.77       52.79      2.37 o 
  -4  -3   9        4.62        4.05      0.56 o 
  -3  -3   9       13.11       10.03      0.73 o 
  -2  -3   9       91.47       97.01      2.80 o 
  -1  -3   9        3.66        1.50      0.31 o 
   0  -3   9      222.67      225.63      6.18 o 
   1  -3   9       36.77       40.74      1.58 o 
   2  -3   9       52.17       49.67      1.81 o 
   3  -3   9       11.52       14.35      0.99 o 
   4  -3   9      122.78      112.38      4.99 o 
   5  -3   9      110.67      108.85      6.12 o 
   6  -3   9      154.47      127.78      8.36 o 
  -7  -2   9       22.64       19.17      2.04 o 
  -6  -2   9       10.16       10.70      1.14 o 
  -5  -2   9       35.46       29.48      2.00 o 
  -4  -2   9       46.84       42.34      1.65 o 
  -3  -2   9        0.20        0.19      0.28 o 
  -2  -2   9      305.22      304.21      7.26 o 
  -1  -2   9      430.73      476.07     11.11 o 
   0  -2   9      329.63      349.82      8.83 o 
   1  -2   9       41.75       31.39      1.12 o 
   2  -2   9       39.02       38.41      1.38 o 
   3  -2   9        6.69        6.27      0.65 o 
   4  -2   9       52.54       54.95      2.40 o 
   5  -2   9       53.81       47.53      2.41 o 
   6  -2   9       50.20       54.65      5.70 o 
  -8  -1   9        0.37        0.81      0.56 o 
  -7  -1   9      144.98      128.80      5.26 o 
  -6  -1   9        0.93        1.67      0.57 o 
  -5  -1   9       10.35       14.29      0.92 o 
  -4  -1   9        1.46        1.96      0.35 o 
  -3  -1   9       45.47       60.29      1.95 o 
  -2  -1   9       28.00       27.49      0.86 o 
  -1  -1   9      365.44      372.22      8.58 o 
   0  -1   9      150.74      145.85      3.49 o 
   1  -1   9        6.58        8.19      0.46 o 
   2  -1   9      249.93      255.40      7.60 o 
   3  -1   9       35.62       35.60      1.71 o 
   4  -1   9        7.98       11.81      0.89 o 
   5  -1   9       16.43       19.97      2.16 o 
   6  -1   9       17.69       19.46      2.34 o 
  -8   0   9       11.01       12.47      1.26 o 
  -7   0   9        5.16        6.07      0.79 o 
  -6   0   9       11.94       10.37      1.33 o 
  -5   0   9        7.62        7.92      0.64 o 
  -4   0   9      139.11      125.99      3.92 o 
  -3   0   9       76.79       60.24      1.81 o 
  -2   0   9        0.07        2.02      0.30 o 
  -1   0   9       15.52       21.09      0.65 o 
   0   0   9       16.01       14.31      0.60 o 
   1   0   9       82.85       77.31      2.09 o 
   2   0   9      396.12      374.02     11.01 o 
   3   0   9       82.68       72.49      3.02 o 
   4   0   9       34.11       39.59      2.10 o 
   5   0   9        1.03        1.49      0.52 o 
   6   0   9       14.10       15.46      1.17 o 
  -8   1   9        2.94        1.65      0.59 o 
  -7   1   9       31.27       35.85      1.90 o 
  -6   1   9       27.32       34.11      1.81 o 
  -5   1   9        2.60        2.24      0.59 o 
  -4   1   9      150.78      139.07      5.40 o 
  -3   1   9      225.57      218.32      6.14 o 
  -2   1   9       84.56       90.52      2.68 o 
  -1   1   9       23.11       24.17      0.75 o 
   0   1   9       79.89       82.04      2.11 o 
   1   1   9       32.35       33.41      1.05 o 
   2   1   9        0.30        0.06      0.26 o 
   3   1   9        2.47        1.98      0.68 o 
   4   1   9        3.84        2.65      0.77 o 
   5   1   9       12.51       14.88      1.23 o 
  -8   2   9       11.04        8.89      0.92 o 
  -7   2   9       22.98       25.35      1.52 o 
  -6   2   9       27.57       29.70      1.79 o 
  -5   2   9        2.04        1.53      0.49 o 
  -4   2   9        2.11        0.76      0.30 o 
  -3   2   9        9.10       11.03      0.57 o 
  -2   2   9        0.52        0.69      0.24 o 
  -1   2   9       38.22       41.89      1.24 o 
   0   2   9        6.41        8.77      0.50 o 
   1   2   9       73.55       72.18      2.08 o 
   2   2   9        2.49        0.81      0.35 o 
   3   2   9       59.63       60.98      2.35 o 
   4   2   9       44.09       46.40      2.47 o 
   5   2   9       13.37       17.89      1.63 o 
  -8   3   9        2.66        2.71      0.67 o 
  -7   3   9        0.16        0.65      0.56 o 
  -6   3   9       10.30       10.32      1.13 o 
  -5   3   9       32.39       32.85      2.16 o 
  -4   3   9        1.68        0.80      0.31 o 
  -3   3   9       17.20       18.14      0.88 o 
  -2   3   9      122.97      137.36      4.53 o 
  -1   3   9       25.87       23.33      1.01 o 
   0   3   9        3.36        3.16      0.43 o 
   1   3   9       72.69       78.19      2.53 o 
   2   3   9      336.51      345.76     11.76 o 
   3   3   9       36.91       43.53      1.97 o 
   4   3   9       60.24       52.47      4.67 o 
  -8   4   9        0.41        1.55      0.68 o 
  -7   4   9       19.16       21.26      1.75 o 
  -6   4   9        1.78        2.67      0.71 o 
  -5   4   9       44.42       49.95      4.18 o 
  -4   4   9      151.66      157.59      6.09 o 
  -3   4   9      193.41      202.52      7.08 o 
  -2   4   9       63.99       66.54      2.34 o 
  -1   4   9        0.44        0.11      0.33 o 
   0   4   9        0.08        0.47      0.35 o 
   1   4   9      195.38      184.75      7.24 o 
   2   4   9       15.29       22.56      1.33 o 
   3   4   9        0.40        0.47      0.47 o 
   4   4   9        1.15        0.19      1.13 o 
  -8   5   9        6.29        4.73      1.21 o 
  -7   5   9       23.74       28.05      2.10 o 
  -6   5   9       40.97       44.86      2.76 o 
  -5   5   9      147.55      146.11      7.48 o 
  -4   5   9        8.63       10.42      0.91 o 
  -3   5   9        2.12        2.39      0.68 o 
  -2   5   9       20.14       21.78      1.50 o 
  -1   5   9       20.47       15.07      0.99 o 
   0   5   9        2.44        0.89      0.51 o 
   1   5   9       99.45      113.36      4.65 o 
   2   5   9        0.71        0.81      0.61 o 
   3   5   9        9.40       11.37      1.50 o 
  -8   6   9        2.52        2.99      1.00 o 
  -7   6   9        2.45        3.09      0.81 o 
  -6   6   9        0.57        0.54      0.58 o 
  -5   6   9       94.19      111.24      5.89 o 
  -4   6   9        1.19        0.17      0.68 o 
  -3   6   9       10.82       19.56      1.84 o 
  -2   6   9       44.09       48.34      2.47 o 
  -1   6   9       89.92       76.55      3.65 o 
   0   6   9        5.56        5.35      0.93 o 
   1   6   9        8.32        7.15      0.95 o 
   2   6   9        6.04        3.48      1.27 o 
  -7   7   9        6.62        5.81      1.63 o 
  -6   7   9       10.94       12.21      3.87 o 
  -5   7   9       19.92       21.70      2.37 o 
  -4   7   9        9.97       14.64      1.96 o 
  -3   7   9       43.05       51.47      3.01 o 
  -2   7   9       93.93       77.55      3.69 o 
  -1   7   9        0.27        0.46      0.55 o 
   0   7   9       13.93        7.75      1.15 o 
   1   7   9        9.66        7.29      1.02 o 
  -5   8   9        5.80        3.08      1.08 o 
  -4   8   9       18.78       23.39      2.63 o 
  -3   8   9        0.22        1.16      0.58 o 
  -2   8   9        8.71       11.77      1.17 o 
  -1   8   9        1.48        0.74      0.73 o 
   1  -8  10        0.54        0.51      0.70 o 
  -2  -7  10        0.62        0.58      0.53 o 
  -1  -7  10        6.53       10.00      1.29 o 
   0  -7  10        0.69        1.36      0.52 o 
   1  -7  10        0.05        0.13      0.55 o 
   2  -7  10       20.00       17.38      2.41 o 
   3  -7  10        1.14        1.68      0.74 o 
   4  -7  10        3.60        3.74      0.74 o 
  -4  -6  10       12.63       12.34      1.64 o 
  -3  -6  10        0.51        0.82      0.67 o 
  -2  -6  10        0.30        0.96      0.65 o 
  -1  -6  10       10.81        9.57      0.91 o 
   0  -6  10       24.14       24.14      1.38 o 
   1  -6  10       24.63       17.22      1.54 o 
   2  -6  10       26.60       24.02      1.65 o 
   3  -6  10        0.87        1.15      0.58 o 
   4  -6  10        8.60       10.05      1.06 o 
   5  -6  10        0.64        0.97      0.84 o 
  -5  -5  10        0.49        2.15      0.62 o 
  -4  -5  10       15.51       18.08      1.73 o 
  -3  -5  10        8.00        1.61      0.61 o 
  -2  -5  10       12.29       21.55      1.05 o 
  -1  -5  10        0.92        4.75      0.56 o 
   0  -5  10       31.05       47.23      1.99 o 
   1  -5  10        8.98        8.39      1.05 o 
   2  -5  10        2.06        1.08      0.46 o 
   3  -5  10        0.53       -0.17      0.45 o 
   4  -5  10        3.15        4.16      0.73 o 
   5  -5  10       70.25       68.18      3.90 o 
  -6  -4  10        0.14        1.86      0.73 o 
  -5  -4  10        7.27       12.42      1.06 o 
  -4  -4  10        6.17        5.83      0.75 o 
  -3  -4  10       14.95       16.15      1.18 o 
  -2  -4  10        8.88       10.70      0.87 o 
  -1  -4  10       61.80       63.25      2.16 o 
   0  -4  10        7.89        8.57      0.63 o 
   1  -4  10       44.44       43.60      2.02 o 
   2  -4  10       84.15       79.36      2.94 o 
   3  -4  10       11.78       11.40      1.05 o 
   4  -4  10        0.72        1.84      0.56 o 
   5  -4  10       74.61       62.77      3.04 o 
   6  -4  10        2.72        0.01      0.88 o 
  -6  -3  10        0.52        1.55      0.66 o 
  -5  -3  10        0.00        0.44      0.41 o 
  -4  -3  10       50.32       61.07      2.71 o 
  -3  -3  10        0.11        0.38      0.33 o 
  -2  -3  10       13.04        8.19      0.72 o 
  -1  -3  10      182.45      168.04      4.70 o 
   0  -3  10       28.74       21.74      0.97 o 
   1  -3  10      194.22      168.73      5.58 o 
   2  -3  10       66.93       73.31      2.75 o 
   3  -3  10       77.61       70.83      3.01 o 
   4  -3  10        6.61        4.38      0.69 o 
   5  -3  10        0.37        0.76      0.48 o 
   6  -3  10       11.61       18.79      2.41 o 
  -7  -2  10       18.24       23.57      1.83 o 
  -6  -2  10        6.33        4.78      0.77 o 
  -5  -2  10      122.86      119.42      4.88 o 
  -4  -2  10       12.38       14.77      0.90 o 
  -3  -2  10      242.67      233.08      7.58 o 
  -2  -2  10       45.49       46.22      1.43 o 
  -1  -2  10       20.56       23.38      0.94 o 
   0  -2  10      130.02      133.22      3.68 o 
   1  -2  10      198.19      201.57      6.08 o 
   2  -2  10       29.33       30.38      1.27 o 
   3  -2  10      129.88      130.44      5.16 o 
   4  -2  10        0.98        0.14      0.44 o 
   5  -2  10        5.39        3.77      0.69 o 
   6  -2  10        3.54        2.02      1.13 o 
  -7  -1  10       15.75       16.16      1.33 o 
  -6  -1  10      142.40      157.08      6.28 o 
  -5  -1  10      156.10      155.43      5.60 o 
  -4  -1  10        9.78       14.04      1.12 o 
  -3  -1  10      124.23      129.83      4.06 o 
  -2  -1  10        0.58        0.45      0.29 o 
  -1  -1  10       50.06       41.03      1.29 o 
   0  -1  10       17.35       20.28      0.75 o 
   1  -1  10      109.74      103.52      3.46 o 
   2  -1  10        0.46        0.52      0.30 o 
   3  -1  10       69.71       68.95      2.92 o 
   4  -1  10       16.92       20.23      1.42 o 
   5  -1  10       22.27       26.96      1.78 o 
  -8   0  10        0.20        0.87      0.60 o 
  -7   0  10       30.49       31.54      1.86 o 
  -6   0  10       25.59       24.96      1.55 o 
  -5   0  10       50.77       49.70      2.04 o 
  -4   0  10       50.06       48.98      1.82 o 
  -3   0  10       43.05       37.07      1.28 o 
  -2   0  10       10.19        9.57      0.58 o 
  -1   0  10       50.82       37.21      1.13 o 
   0   0  10        0.60        1.11      0.26 o 
   1   0  10        7.66        9.34      0.59 o 
   2   0  10      127.07      130.14      4.31 o 
   3   0  10        9.18       11.14      0.91 o 
   4   0  10        6.91        7.98      1.42 o 
   5   0  10        1.95        2.32      0.64 o 
  -8   1  10        0.23        0.10      0.48 o 
  -7   1  10       24.66       28.18      1.69 o 
  -6   1  10        1.82        1.44      0.52 o 
  -5   1  10       18.03       17.26      0.97 o 
  -4   1  10      271.16      277.78     10.45 o 
  -3   1  10       23.31       22.77      0.96 o 
  -2   1  10      197.52      202.88      5.73 o 
  -1   1  10      120.78      113.29      2.86 o 
   0   1  10      109.85      113.59      3.17 o 
   1   1  10        0.00        0.79      0.42 o 
   2   1  10        8.90       11.57      0.79 o 
   3   1  10       24.93       27.03      1.29 o 
   4   1  10       19.60       21.23      1.51 o 
   5   1  10        7.70        7.06      0.93 o 
  -8   2  10       84.31       82.83      3.59 o 
  -7   2  10        1.91        2.89      0.61 o 
  -6   2  10      166.46      172.83      7.52 o 
  -5   2  10        2.66        2.68      0.97 o 
  -4   2  10       62.91       55.73      2.40 o 
  -3   2  10        6.16        6.35      0.57 o 
  -2   2  10       20.57       23.02      1.08 o 
  -1   2  10        5.46       10.83      0.87 o 
   0   2  10       68.51       78.01      2.26 o 
   1   2  10      103.59      101.13      3.41 o 
   2   2  10        3.94        5.27      0.58 o 
   3   2  10        0.26        0.04      0.43 o 
   4   2  10        4.15        3.57      1.02 o 
  -8   3  10       15.34       17.00      1.44 o 
  -7   3  10        4.38        3.70      1.62 o 
  -6   3  10      130.44      128.01      6.68 o 
  -5   3  10      233.80      235.09     11.65 o 
  -4   3  10       48.84       52.52      2.56 o 
  -3   3  10       87.73       81.61      3.07 o 
  -2   3  10       44.26       37.79      1.61 o 
  -1   3  10        4.88        4.02      0.52 o 
   0   3  10       28.84       31.46      1.50 o 
   1   3  10        5.29        3.28      0.51 o 
   2   3  10       67.80       58.45      2.54 o 
   3   3  10        4.32        7.38      1.60 o 
   4   3  10       10.34       15.92      1.81 o 
  -8   4  10        6.25        4.69      1.17 o 
  -7   4  10        1.41        4.33      1.07 o 
  -6   4  10        1.23        0.90      0.64 o 
  -5   4  10       41.64       41.64      2.62 o 
  -4   4  10      288.20      275.76     11.67 o 
  -3   4  10       57.36       52.61      2.11 o 
  -2   4  10       23.26       29.71      1.40 o 
  -1   4  10        1.42        2.21      0.44 o 
   0   4  10        2.35        7.15      0.77 o 
   1   4  10       22.17       23.81      1.63 o 
   2   4  10       35.97       33.05      3.03 o 
   3   4  10        0.71        0.61      0.51 o 
  -8   5  10       10.16       13.19      1.45 o 
  -7   5  10        2.49        3.29      0.84 o 
  -6   5  10       42.38       44.90      2.86 o 
  -5   5  10      258.78      268.37     13.28 o 
  -4   5  10      148.40      141.65      7.30 o 
  -3   5  10        0.30       -0.35      0.41 o 
  -2   5  10        2.91        2.88      0.60 o 
  -1   5  10       38.20       38.90      2.13 o 
   0   5  10       12.13       22.66      3.14 o 
   1   5  10       15.27       11.24      1.27 o 
   2   5  10       16.60       15.45      1.52 o 
  -7   6  10        6.43        5.75      1.84 o 
  -6   6  10        0.45        0.73      0.67 o 
  -5   6  10       51.21       47.97      3.65 o 
  -4   6  10        6.64        2.02      2.04 o 
  -3   6  10        3.28        0.73      0.53 o 
  -2   6  10        0.45        0.09      0.49 o 
  -1   6  10       21.53       31.55      1.97 o 
   0   6  10       21.37       19.06      1.70 o 
   1   6  10        0.50        0.83      0.64 o 
  -6   7  10       36.79       39.31      3.48 o 
  -5   7  10        0.48        0.67      0.85 o 
  -4   7  10        4.40        6.29      1.55 o 
  -3   7  10        0.08       -0.20      0.49 o 
  -2   7  10        1.08        0.83      0.56 o 
  -1   7  10        3.91       14.30      1.79 o 
   0   7  10        5.83        4.43      0.96 o 
  -1  -7  11        8.38       19.33      1.38 o 
   0  -7  11        3.83        1.82      0.69 o 
   1  -7  11        5.35        5.64      1.01 o 
   2  -7  11        0.57        3.83      0.88 o 
  -3  -6  11        4.17        3.82      1.01 o 
  -2  -6  11       13.80       14.55      1.20 o 
  -1  -6  11       30.51       33.71      1.84 o 
   0  -6  11       17.10       10.71      1.01 o 
   1  -6  11       12.31       20.10      1.74 o 
   2  -6  11        9.51        4.72      0.90 o 
   3  -6  11        2.61        7.20      1.43 o 
   4  -6  11        0.41        0.73      0.57 o 
  -4  -5  11        9.47        7.83      1.20 o 
  -3  -5  11        4.05        7.00      0.96 o 
  -2  -5  11       17.74       20.88      1.68 o 
  -1  -5  11        0.33        0.50      0.42 o 
   0  -5  11       38.33       48.00      2.26 o 
   1  -5  11       14.27       24.53      1.51 o 
   2  -5  11       20.67       23.00      1.82 o 
   3  -5  11        1.31       -0.17      0.49 o 
   4  -5  11        2.69        1.30      0.77 o 
  -5  -4  11        0.13        1.82      0.59 o 
  -4  -4  11        7.45        8.43      0.89 o 
  -3  -4  11       19.55       11.09      1.03 o 
  -2  -4  11       36.56       30.52      1.44 o 
  -1  -4  11        7.85       11.79      0.86 o 
   0  -4  11       88.75       91.13      3.19 o 
   1  -4  11        1.14        2.33      0.45 o 
   2  -4  11        0.94        1.21      0.62 o 
   3  -4  11       18.96       19.93      1.47 o 
   4  -4  11        0.49        0.74      0.51 o 
   5  -4  11       39.98       51.41      2.71 o 
  -6  -3  11       26.99       27.49      2.03 o 
  -5  -3  11        1.76        2.95      0.66 o 
  -4  -3  11       25.68       24.26      1.52 o 
  -3  -3  11       23.05       24.97      1.53 o 
  -2  -3  11       13.33       15.39      0.82 o 
  -1  -3  11       38.90       28.11      1.37 o 
   0  -3  11       47.13       41.69      1.84 o 
   1  -3  11        3.71        4.75      0.55 o 
   2  -3  11        0.45        0.97      0.38 o 
   3  -3  11        1.16        2.16      0.56 o 
   4  -3  11       13.79       20.51      1.49 o 
   5  -3  11        1.37        2.37      0.86 o 
  -6  -2  11        9.77        8.05      1.05 o 
  -5  -2  11       44.67       39.79      2.14 o 
  -4  -2  11       34.11       34.16      1.67 o 
  -3  -2  11        9.90        9.51      0.86 o 
  -2  -2  11       15.47       15.95      0.96 o 
  -1  -2  11       83.11       75.05      2.34 o 
   0  -2  11       36.20       40.01      1.76 o 
   1  -2  11        5.88        5.92      0.92 o 
   2  -2  11       12.88       16.59      0.97 o 
   3  -2  11        0.13        0.18      0.56 o 
   4  -2  11        5.38        3.47      0.70 o 
   5  -2  11       18.28       20.89      2.09 o 
  -7  -1  11       32.51       34.62      2.06 o 
  -6  -1  11       57.43       49.19      2.49 o 
  -5  -1  11        6.54        5.30      0.78 o 
  -4  -1  11       37.49       42.01      1.86 o 
  -3  -1  11       21.76       28.43      1.74 o 
  -2  -1  11       13.10       16.45      0.96 o 
  -1  -1  11       77.64       66.36      2.09 o 
   0  -1  11        3.80        5.29      0.56 o 
   1  -1  11        0.25        0.82      0.34 o 
   2  -1  11       32.39       33.91      2.09 o 
   3  -1  11        5.86        5.10      0.85 o 
   4  -1  11        0.54        0.52      0.50 o 
   5  -1  11        2.15        1.75      0.74 o 
  -7   0  11       61.45       58.83      2.80 o 
  -6   0  11       10.72       11.09      1.22 o 
  -5   0  11      101.50       91.52      3.86 o 
  -4   0  11        0.65        0.06      0.29 o 
  -3   0  11       31.68       32.07      1.50 o 
  -2   0  11       13.10        7.37      0.57 o 
  -1   0  11        2.75        3.47      0.36 o 
   0   0  11       40.21       35.76      1.44 o 
   1   0  11        0.55        1.48      0.37 o 
   2   0  11        2.86        3.02      0.47 o 
   3   0  11        1.93        1.31      0.80 o 
   4   0  11        3.56        4.09      0.73 o 
   5   0  11        0.97        0.64      0.64 o 
  -7   1  11        6.84        5.49      0.78 o 
  -6   1  11        1.75        0.00      0.44 o 
  -5   1  11       39.56       39.04      1.75 o 
  -4   1  11       10.46       12.60      1.08 o 
  -3   1  11       24.35       24.17      1.13 o 
  -2   1  11       26.93       22.50      1.12 o 
  -1   1  11        6.61        7.97      0.65 o 
   0   1  11       66.55       57.65      2.23 o 
   1   1  11        6.96        7.71      0.62 o 
   2   1  11       24.15       25.67      1.30 o 
   3   1  11        0.04        0.10      0.51 o 
   4   1  11       13.25       12.36      1.31 o 
  -8   2  11        0.86        1.14      0.61 o 
  -7   2  11        2.15        2.57      0.60 o 
  -6   2  11        0.08        0.29      0.51 o 
  -5   2  11       16.25       15.57      0.99 o 
  -4   2  11       19.52       21.04      1.25 o 
  -3   2  11       12.61       16.71      0.91 o 
  -2   2  11       14.75       10.85      0.74 o 
  -1   2  11      131.35      113.65      3.83 o 
   0   2  11        2.10        0.76      0.36 o 
   1   2  11       52.67       47.46      1.80 o 
   2   2  11       40.08       36.41      1.63 o 
   3   2  11       86.76       80.89      4.38 o 
   4   2  11       12.18       16.87      1.68 o 
  -8   3  11       35.10       39.38      2.42 o 
  -7   3  11       75.45       77.32      4.40 o 
  -6   3  11        0.08        0.15      0.56 o 
  -5   3  11        0.10        0.80      0.62 o 
  -4   3  11        0.10        1.34      0.73 o 
  -3   3  11      102.90       94.12      3.86 o 
  -2   3  11        3.01        1.76      0.67 o 
  -1   3  11       72.30       71.76      2.79 o 
   0   3  11       57.64       54.82      2.45 o 
   1   3  11       30.05       32.91      1.69 o 
   2   3  11        0.26       -0.26      0.70 o 
   3   3  11       16.72       20.88      2.25 o 
  -7   4  11       37.69       33.42      2.49 o 
  -6   4  11       21.42       27.72      2.60 o 
  -5   4  11        1.13        2.18      0.68 o 
  -4   4  11       64.40       64.34      3.69 o 
  -3   4  11        4.91        9.81      1.08 o 
  -2   4  11        0.06        1.07      0.49 o 
  -1   4  11        1.17        0.02      0.43 o 
   0   4  11        0.14        0.70      0.67 o 
   1   4  11       22.79       22.75      1.86 o 
   2   4  11        1.06       -0.39      1.05 o 
  -7   5  11        2.98        2.49      1.03 o 
  -6   5  11        2.54        5.28      0.96 o 
  -5   5  11       27.26       33.35      2.52 o 
  -4   5  11       35.84       36.89      3.52 o 
  -3   5  11        2.94        4.40      1.00 o 
  -2   5  11       21.10       26.13      1.66 o 
  -1   5  11        0.02        0.40      0.50 o 
   0   5  11       37.36       36.59      2.49 o 
   1   5  11        1.54        1.48      0.69 o 
  -6   6  11       24.20       24.04      2.05 o 
  -5   6  11       11.79        8.53      1.20 o 
  -4   6  11        6.01        2.56      1.06 o 
  -3   6  11       14.59       13.97      2.51 o 
  -2   6  11        8.64       16.06      1.32 o 
  -1   6  11        0.54       -0.73      0.59 o 
   0   6  11        4.01        6.73      1.70 o 
  -5   7  11        1.59        1.72      3.14 o 
  -4   7  11        5.30        2.34      1.04 o 
  -3   7  11        4.44        2.14      0.83 o 
  -2   7  11        0.70        1.03      0.68 o 
  -2  -6  12        2.71        3.88      1.35 o 
  -1  -6  12       17.95       14.63      1.17 o 
   0  -6  12        2.79        2.25      0.62 o 
   1  -6  12       10.45       20.26      1.39 o 
   2  -6  12        0.07        0.87      0.67 o 
  -3  -5  12        1.81        4.97      0.89 o 
  -2  -5  12        0.18        1.19      0.77 o 
  -1  -5  12        0.00        0.42      0.41 o 
   0  -5  12        1.22        0.38      0.51 o 
   1  -5  12        6.89        1.60      0.51 o 
   2  -5  12       20.64       14.43      1.47 o 
   3  -5  12        3.05       -0.07      0.58 o 
  -4  -4  12        4.08        0.73      0.55 o 
  -3  -4  12        2.71        1.74      0.64 o 
  -2  -4  12        8.64       14.75      1.33 o 
  -1  -4  12        2.91        2.36      0.44 o 
   0  -4  12        0.00        0.66      0.47 o 
   1  -4  12        3.65        8.53      0.75 o 
   2  -4  12        0.11        0.64      0.57 o 
   3  -4  12        0.01       -0.13      0.54 o 
   4  -4  12       11.00        8.43      1.02 o 
  -5  -3  12       10.27        6.57      0.89 o 
  -4  -3  12        1.18        0.67      0.49 o 
  -3  -3  12        4.10        3.50      1.21 o 
  -2  -3  12        1.69        0.02      0.43 o 
  -1  -3  12       72.53       82.23      2.92 o 
   0  -3  12        1.57        0.59      0.43 o 
   1  -3  12       22.05       10.43      0.89 o 
   2  -3  12        5.50        9.12      1.11 o 
   3  -3  12        0.16        0.17      0.56 o 
   4  -3  12        3.39        5.47      1.15 o 
  -6  -2  12       23.04       26.42      1.77 o 
  -5  -2  12        3.98        3.71      1.02 o 
  -4  -2  12        0.67        1.59      0.50 o 
  -3  -2  12        0.01        1.01      0.45 o 
  -2  -2  12       53.84       67.91      2.50 o 
  -1  -2  12       17.82       22.65      1.05 o 
   0  -2  12        6.63       14.12      1.05 o 
   1  -2  12       19.12       20.32      1.14 o 
   2  -2  12        0.31        0.46      0.37 o 
   3  -2  12        1.33        0.13      0.53 o 
   4  -2  12       27.00       22.32      1.62 o 
  -6  -1  12       36.72       34.02      2.42 o 
  -5  -1  12        4.95        4.70      0.80 o 
  -4  -1  12        1.39        1.27      0.44 o 
  -3  -1  12        8.12        5.88      0.68 o 
  -2  -1  12       49.27       48.04      1.87 o 
  -1  -1  12       34.03       40.31      1.43 o 
   0  -1  12       27.01       32.11      1.66 o 
   1  -1  12       18.95       23.18      1.21 o 
   2  -1  12       17.77       15.48      1.09 o 
   3  -1  12       38.36       39.68      3.97 o 
   4  -1  12        5.33        4.99      0.93 o 
  -7   0  12       55.04       56.69      2.81 o 
  -6   0  12       29.41       29.59      1.81 o 
  -5   0  12        1.40        2.21      0.59 o 
  -4   0  12        4.57        4.35      0.56 o 
  -3   0  12       76.59       73.88      2.69 o 
  -2   0  12        1.03        0.83      0.36 o 
  -1   0  12       26.54       27.97      1.24 o 
   0   0  12        4.34        5.45      0.57 o 
   1   0  12        4.47        2.64      0.54 o 
   2   0  12        0.70        1.23      0.40 o 
   3   0  12        2.30        1.82      0.67 o 
   4   0  12        5.57        7.54      1.07 o 
  -7   1  12       53.00       50.22      2.57 o 
  -6   1  12        1.06        0.62      0.70 o 
  -5   1  12        0.53        0.87      0.49 o 
  -4   1  12        1.46        1.47      0.39 o 
  -3   1  12        6.94       14.79      1.78 o 
  -2   1  12       22.50       28.85      1.35 o 
  -1   1  12       20.50       29.56      1.37 o 
   0   1  12        0.02        0.13      0.30 o 
   1   1  12       13.99       14.64      1.05 o 
   2   1  12        0.44        0.87      0.40 o 
   3   1  12        1.60       -0.52      0.55 o 
  -7   2  12        3.54        1.84      0.88 o 
  -6   2  12        3.98        4.36      0.81 o 
  -5   2  12       10.48       10.67      1.34 o 
  -4   2  12       33.88       40.52      2.70 o 
  -3   2  12       56.96       61.52      3.06 o 
  -2   2  12       63.45       68.43      2.98 o 
  -1   2  12        1.29        3.83      0.61 o 
   0   2  12        3.85        5.65      0.85 o 
   1   2  12        0.08        0.97      0.41 o 
   2   2  12      100.81      110.53      4.42 o 
   3   2  12       11.95       12.13      1.34 o 
  -7   3  12       11.87        6.69      1.87 o 
  -6   3  12        1.65        3.32      0.86 o 
  -5   3  12        1.23        1.02      0.73 o 
  -4   3  12        7.10        8.11      1.91 o 
  -3   3  12       46.60       46.64      2.41 o 
  -2   3  12        7.27        7.69      1.05 o 
  -1   3  12        0.02        0.48      0.91 o 
   0   3  12       45.67       44.95      2.73 o 
   1   3  12      107.68      118.24      5.25 o 
   2   3  12       61.06       56.22      2.78 o 
  -7   4  12       29.35       31.66      2.45 o 
  -6   4  12       49.85       42.54      3.03 o 
  -5   4  12       51.89       54.40      3.41 o 
  -4   4  12       30.20       30.20      2.30 o 
  -3   4  12       26.79       22.89      1.76 o 
  -2   4  12        1.01        0.93      0.52 o 
  -1   4  12        2.30        1.37      0.57 o 
   0   4  12        4.04        0.55      1.11 o 
   1   4  12       77.24       77.48      4.38 o 
  -6   5  12        3.46        3.90      0.95 o 
  -5   5  12       45.07       51.46      3.25 o 
  -4   5  12        0.42        1.85      0.86 o 
  -3   5  12        3.12        5.19      0.73 o 
  -2   5  12       54.90       49.53      2.60 o 
  -1   5  12        5.91        7.32      1.23 o 
   0   5  12        9.53       13.42      1.69 o 
  -5   6  12        0.76        1.03      1.01 o 
  -4   6  12        7.02        7.41      2.17 o 
  -3   6  12       11.82       21.06      1.49 o 
  -2   6  12      125.11      121.42      5.60 o 
  -1   6  12       12.77       19.35      1.75 o 
  -2  -5  13        0.42        2.44      0.86 o 
  -1  -5  13        2.32        6.81      0.82 o 
   0  -5  13        0.30        0.59      0.67 o 
   1  -5  13        1.01        8.52      0.84 o 
   2  -5  13       24.41       34.54      2.49 o 
  -3  -4  13        7.34        2.01      0.69 o 
  -2  -4  13       35.39       23.49      2.59 o 
  -1  -4  13        9.24        6.42      0.90 o 
   0  -4  13       14.69       12.11      1.15 o 
   1  -4  13       25.27       15.00      1.72 o 
   2  -4  13        8.43       10.57      2.21 o 
   3  -4  13       12.67       11.75      2.31 o 
  -4  -3  13        1.75        1.90      0.60 o 
  -3  -3  13        9.82        6.22      0.84 o 
  -2  -3  13       57.05       50.45      2.40 o 
  -1  -3  13       34.20       41.16      2.05 o 
   0  -3  13       82.02       74.43      3.59 o 
   1  -3  13       58.70       43.35      2.04 o 
   2  -3  13        0.48        0.23      0.56 o 
   3  -3  13       13.09       14.97      1.51 o 
  -5  -2  13       12.61        8.19      1.47 o 
  -4  -2  13        4.77        9.58      0.87 o 
  -3  -2  13        3.19        2.74      0.56 o 
  -2  -2  13        0.15        0.78      0.46 o 
  -1  -2  13      113.09      100.49      3.77 o 
   0  -2  13       51.02       41.80      2.07 o 
   1  -2  13       27.83       31.87      1.55 o 
   2  -2  13        6.54        7.01      0.79 o 
   3  -2  13        1.35        0.93      0.65 o 
  -6  -1  13        0.34        0.12      0.54 o 
  -5  -1  13        6.29        5.97      0.93 o 
  -4  -1  13        2.96        0.84      0.44 o 
  -3  -1  13        0.35       -0.18      0.35 o 
  -2  -1  13       20.00       20.98      1.32 o 
  -1  -1  13        0.37        0.35      0.42 o 
   0  -1  13        1.07        0.79      0.51 o 
   1  -1  13        2.54        3.69      0.70 o 
   2  -1  13       49.49       39.82      3.20 o 
   3  -1  13       12.33       12.72      1.35 o 
  -6   0  13       11.71       14.18      1.41 o 
  -5   0  13        7.19        6.56      0.89 o 
  -4   0  13       21.46       19.61      1.19 o 
  -3   0  13       25.22       25.31      1.28 o 
  -2   0  13        4.01        3.65      0.71 o 
  -1   0  13        6.04        6.18      1.01 o 
   0   0  13       14.37       15.42      1.01 o 
   1   0  13        1.21        2.29      0.81 o 
   2   0  13       22.37       20.99      1.42 o 
   3   0  13        3.81        3.61      0.81 o 
  -6   1  13        9.11       12.28      1.19 o 
  -5   1  13        5.54        4.31      0.74 o 
  -4   1  13       12.80       16.91      1.08 o 
  -3   1  13        0.07        0.37      0.43 o 
  -2   1  13        0.81        1.98      0.53 o 
  -1   1  13       12.90       10.47      1.14 o 
   0   1  13       36.94       38.44      1.70 o 
   1   1  13       26.03       29.56      1.60 o 
   2   1  13       11.82       17.50      1.32 o 
   3   1  13        1.53        0.34      0.61 o 
  -6   2  13       22.22       24.73      3.39 o 
  -5   2  13       34.16       37.03      3.58 o 
  -4   2  13        7.53       10.86      1.39 o 
  -3   2  13        0.00        0.29      0.51 o 
  -2   2  13       19.22       20.65      1.77 o 
  -1   2  13        4.77        4.15      0.93 o 
   0   2  13        0.06        0.53      0.45 o 
   1   2  13        7.41       11.93      1.16 o 
   2   2  13       46.18       45.37      2.35 o 
  -6   3  13        8.20       12.23      2.17 o 
  -5   3  13        3.68        3.60      1.05 o 
  -4   3  13       50.08       55.77      3.39 o 
  -3   3  13       17.03       23.09      1.64 o 
  -2   3  13       21.85       19.78      1.60 o 
  -1   3  13        0.68        1.27      1.28 o 
   0   3  13       17.29       19.94      4.29 o 
   1   3  13       30.24       31.10      2.28 o 
  -6   4  13       61.00       66.00      3.94 o 
  -5   4  13      164.94      169.14      8.78 o 
  -4   4  13      157.25      165.40      8.57 o 
  -3   4  13       14.68       11.69      1.26 o 
  -2   4  13        0.88        2.40      0.95 o 
  -1   4  13       13.61       15.18      1.96 o 
   0   4  13       24.56       31.78      2.75 o 
  -5   5  13       34.53       38.09      2.80 o 
  -4   5  13       27.89       32.19      3.14 o 
  -3   5  13       19.61       25.14      3.19 o 
  -2   5  13       20.70       24.19      1.71 o 
  -1   5  13       50.90       47.76      2.95 o 
  -2  -4  14        7.03        6.27      1.11 o 
  -1  -4  14       26.47       18.08      1.25 o 
   0  -4  14        0.24        0.22      0.56 o 
   1  -4  14       10.13        4.86      0.68 o 
  -3  -3  14        9.81       11.27      1.23 o 
  -2  -3  14       18.60       22.75      1.73 o 
  -1  -3  14        4.13        1.16      0.53 o 
   0  -3  14       17.36       18.90      1.46 o 
   1  -3  14        7.96        9.39      1.36 o 
   2  -3  14        2.28        0.71      0.63 o 
  -4  -2  14        0.13        1.56      0.55 o 
  -3  -2  14        4.73        3.62      0.64 o 
  -2  -2  14        1.97        4.64      0.75 o 
  -1  -2  14       49.93       40.10      2.62 o 
   0  -2  14       40.24       49.79      2.30 o 
   1  -2  14       18.95       25.39      1.47 o 
   2  -2  14        0.11        1.35      0.67 o 
  -5  -1  14       44.40       44.46      2.42 o 
  -4  -1  14       21.01       27.60      1.53 o 
  -3  -1  14        0.69        0.66      0.43 o 
  -2  -1  14        0.11        1.38      0.59 o 
  -1  -1  14       11.47       11.71      3.80 o 
   0  -1  14        6.51        7.76      0.78 o 
   1  -1  14        4.53        5.50      0.78 o 
   2  -1  14       17.32       16.66      1.15 o 
  -5   0  14        1.61        1.59      0.75 o 
  -4   0  14       37.61       33.54      2.12 o 
  -3   0  14        3.11        2.23      0.49 o 
  -2   0  14        8.10        6.32      0.88 o 
  -1   0  14        0.81        0.95      0.83 o 
   0   0  14        6.62        8.90      0.81 o 
   1   0  14        0.96        0.45      0.43 o 
   2   0  14       15.73       22.68      1.40 o 
  -5   1  14        7.53        4.93      0.80 o 
  -4   1  14       52.02       52.85      2.28 o 
  -3   1  14       12.46       13.22      1.00 o 
  -2   1  14       12.20       14.59      1.17 o 
  -1   1  14       13.11       10.95      1.40 o 
   0   1  14       12.93       13.53      1.01 o 
   1   1  14        4.48        6.23      1.08 o 
  -5   2  14       18.00       20.49      1.74 o 
  -4   2  14       45.72       51.17      2.66 o 
  -3   2  14        0.22        0.41      0.53 o 
  -2   2  14        0.03        0.61      0.70 o 
  -1   2  14        0.06        0.30      0.68 o 
   0   2  14        2.96        2.29      0.91 o 
   1   2  14       64.84       63.09      3.07 o 
  -5   3  14       27.17       21.94      2.07 o 
  -4   3  14       44.16       49.92      3.33 o 
  -3   3  14       21.74       19.72      1.73 o 
  -2   3  14        1.96        1.01      0.66 o 
  -1   3  14       41.07       40.28      3.05 o 
   0   3  14        0.14        1.09      1.10 o 
  -4   4  14       26.50       29.82      3.01 o 
  -3   4  14       34.49       36.11      2.10 o 
  -2   4  14       58.69       57.93      3.00 o 
  -2  -2  15        0.89       -0.03      0.58 o 
  -1  -2  15        0.31        0.75      1.31 o 
   0  -2  15        0.31        1.39      0.68 o 
  -3  -1  15        3.62        6.54      0.78 o 
  -2  -1  15       13.85        9.46      1.88 o 
  -1  -1  15        0.24        0.34      0.85 o 
   0  -1  15       15.77       15.75      1.89 o 
  -4   0  15        0.26        0.31      0.43 o 
  -3   0  15       42.61       53.10      2.15 o 
  -2   0  15        0.50        0.79      0.78 o 
  -1   0  15       27.58       41.12      2.72 o 
   0   0  15       30.49       24.58      1.45 o 
  -4   1  15        4.60       12.97      1.09 o 
  -3   1  15       31.64       35.30      1.98 o 
  -2   1  15        0.33        0.31      1.10 o 
  -1   1  15        0.79        2.33      1.04 o 
   0   1  15       35.28       38.62      2.49 o 
  -3   2  15        8.17        5.31      1.40 o 
  -2   2  15        0.00        1.06      0.84 o 
  -1   2  15        3.89        3.80      1.35 o 
                                                 
